# Supplementary material for: Profiling Alternative 3′ Untranslated Regions in Sorghum using RNA-seq Data
Source: Front Genet. 2020 Oct 26;11:556749. doi: 10.3389/fgene.2020.556749 (PMC7649775; doi:10.3389/fgene.2020.556749)
Supplement: Supplementary Table S1 — Information about the 612 high-confidence alternative 3′UTR genes. [file Data_Sheet_2.xlsx]

## Sheet: TableS1
transcript	gene	alternative3UTR_length_Rio	alternative3UTR_length_BTx406	alternative3UTR_length_R9188	annotated3UTR_length_BTx623
Sobic.001G006700.1	Sobic.001G006700	933	nd	1006	521
Sobic.001G023000.1	Sobic.001G023000	437	nd	nd	508
Sobic.001G023200.1	Sobic.001G023200	492	nd	492	613
Sobic.001G023600.1	Sobic.001G023600	532	nd	nd	804
Sobic.001G027100.1	Sobic.001G027100	676	nd	nd	564
Sobic.001G029400.1	Sobic.001G029400	nd	nd	116	980
Sobic.001G032200.1	Sobic.001G032200	902	902	902	1007
Sobic.001G035900.1	Sobic.001G035900	1112	1110	1070	0
Sobic.001G036100.1	Sobic.001G036100	nd	nd	G15	0
Sobic.001G037500.1	Sobic.001G037500	1403	1403	1403	716
Sobic.001G039500.2	Sobic.001G039500	384	nd	nd	290
Sobic.001G040300.1	Sobic.001G040300	nd	nd	613	384
Sobic.001G043100.1	Sobic.001G043100	nd	676	nd	580
Sobic.001G047400.1	Sobic.001G047400	1231	nd	1231	407
Sobic.001G050600.1	Sobic.001G050600	nd	nd	566	409
Sobic.001G067400.1	Sobic.001G067400	nd	731	810	589
Sobic.001G068300.1	Sobic.001G068300	1550	nd	1649	1316
Sobic.001G079100.1	Sobic.001G079100	nd	187	nd	523
Sobic.001G079700.1	Sobic.001G079700	649	649	649	818
Sobic.001G087400.1	Sobic.001G087400	nd	514	nd	457
Sobic.001G087700.1	Sobic.001G087700	nd	535	nd	597
Sobic.001G088100.1	Sobic.001G088100	nd	954	nd	474
Sobic.001G089600.1	Sobic.001G089600	253	251	246	0
Sobic.001G090400.1	Sobic.001G090400	324	324	324	394
Sobic.001G097200.1	Sobic.001G097200	914	nd	nd	1030
Sobic.001G098500.1	Sobic.001G098500	586	nd	620	524
Sobic.001G106600.1	Sobic.001G106600	1269	nd	nd	581
Sobic.001G125300.1	Sobic.001G125300	nd	nd	2250	2459
Sobic.001G134100.1	Sobic.001G134100	487	313	314	0
Sobic.001G136900.1	Sobic.001G136900	nd	nd	414	277
Sobic.001G138000.1	Sobic.001G138000	1744	1465	913	1251
Sobic.001G146300.1	Sobic.001G146300	nd	1591	nd	807
Sobic.001G150600.1	Sobic.001G150600	nd	nd	2392	2198
Sobic.001G151100.2	Sobic.001G151100	776	nd	516	331
Sobic.001G151900.1	Sobic.001G151900	nd	nd	686	757
Sobic.001G154400.1	Sobic.001G154400	466	nd	nd	414
Sobic.001G158700.1	Sobic.001G158700	nd	1726	nd	398
Sobic.001G166600.1	Sobic.001G166600	3060	3060	3060	2539
Sobic.001G172800.1	Sobic.001G172800	217	217	217	315
Sobic.001G174700.1	Sobic.001G174700	589	nd	550	383
Sobic.001G174900.1	Sobic.001G174900	nd	1184	nd	408
Sobic.001G179800.1	Sobic.001G179800	710	nd	nd	493
Sobic.001G182500.1	Sobic.001G182500	nd	nd	963	291
Sobic.001G186000.1	Sobic.001G186000	964	914	nd	1029
Sobic.001G190000.1	Sobic.001G190000	nd	nd	316	0
Sobic.001G195600.1	Sobic.001G195600	2697	nd	2697	3589
Sobic.001G198200.1	Sobic.001G198200	nd	nd	1504	0
Sobic.001G198900.1	Sobic.001G198900	463	nd	nd	1267
Sobic.001G200200.1	Sobic.001G200200	510	512	555	0
Sobic.001G206900.1	Sobic.001G206900	314	291	298	0
Sobic.001G217400.1	Sobic.001G217400	1543	1517	1462	499
Sobic.001G225700.1	Sobic.001G225700	nd	712	712	314
Sobic.001G230900.1	Sobic.001G230900	292	nd	nd	440
Sobic.001G234200.1	Sobic.001G234200	nd	666	nd	512
Sobic.001G235000.1	Sobic.001G235000	724	nd	674	1050
Sobic.001G244600.1	Sobic.001G244600	nd	423	nd	310
Sobic.001G244700.1	Sobic.001G244700	242	309	242	0
Sobic.001G251400.1	Sobic.001G251400	455	423	467	0
Sobic.001G257200.1	Sobic.001G257200	249	213	211	0
Sobic.001G257300.1	Sobic.001G257300	434	444	417	0
Sobic.001G261200.1	Sobic.001G261200	531	nd	nd	106
Sobic.001G274200.1	Sobic.001G274200	342	365	345	0
Sobic.001G279100.1	Sobic.001G279100	330	nd	nd	380
Sobic.001G280900.1	Sobic.001G280900	142	755	752	0
Sobic.001G288700.3	Sobic.001G288700	nd	1015	nd	582
Sobic.001G300400.1	Sobic.001G300400	nd	670	815	533
Sobic.001G305700.1	Sobic.001G305700	nd	567	601	423
Sobic.001G318400.1	Sobic.001G318400	1201	nd	nd	0
Sobic.001G321400.1	Sobic.001G321400	782	789	nd	1967
Sobic.001G326100.1	Sobic.001G326100	649	706	632	0
Sobic.001G327800.1	Sobic.001G327800	nd	nd	458	319
Sobic.001G333900.1	Sobic.001G333900	451	442	449	0
Sobic.001G338500.1	Sobic.001G338500	nd	937	937	1041
Sobic.001G348900.1	Sobic.001G348900	368	nd	261	0
Sobic.001G351100.1	Sobic.001G351100	475	nd	nd	588
Sobic.001G352800.1	Sobic.001G352800	nd	839	nd	315
Sobic.001G355000.1	Sobic.001G355000	221	430	209	0
Sobic.001G356600.1	Sobic.001G356600	1664	1664	1664	1735
Sobic.001G373700.1	Sobic.001G373700	nd	1415	1335	1517
Sobic.001G379000.1	Sobic.001G379000	291	nd	nd	0
Sobic.001G383300.1	Sobic.001G383300	459	737	564	314
Sobic.001G385400.1	Sobic.001G385400	nd	nd	375	446
Sobic.001G386400.1	Sobic.001G386400	nd	309	nd	0
Sobic.001G410200.1	Sobic.001G410200	871	nd	nd	402
Sobic.001G417800.1	Sobic.001G417800	713	695	735	381
Sobic.001G417900.1	Sobic.001G417900	1814	1814	1814	1908
Sobic.001G423700.2	Sobic.001G423700	754	924	1113	255
Sobic.001G424300.1	Sobic.001G424300	nd	nd	322	418
Sobic.001G425800.1	Sobic.001G425800	nd	1327	nd	1410
Sobic.001G426300.1	Sobic.001G426300	424	nd	nd	1922
Sobic.001G429400.1	Sobic.001G429400	nd	nd	382	409
Sobic.001G431400.1	Sobic.001G431400	301	448	282	0
Sobic.001G433800.1	Sobic.001G433800	nd	578	578	432
Sobic.001G434700.1	Sobic.001G434700	636	770	nd	719
Sobic.001G439700.1	Sobic.001G439700	nd	1586	nd	453
Sobic.001G451400.1	Sobic.001G451400	nd	563	nd	502
Sobic.001G461400.1	Sobic.001G461400	nd	nd	2142	0
Sobic.001G465200.1	Sobic.001G465200	823	nd	nd	1536
Sobic.001G472700.1	Sobic.001G472700	439	nd	905	541
Sobic.001G486300.1	Sobic.001G486300	862	862	862	949
Sobic.001G495000.1	Sobic.001G495000	567	567	nd	779
Sobic.001G512600.1	Sobic.001G512600	523	637	678	407
Sobic.001G514000.1	Sobic.001G514000	nd	346	nd	585
Sobic.001G515000.1	Sobic.001G515000	719	nd	nd	1105
Sobic.001G521500.1	Sobic.001G521500	1069	nd	1069	1207
Sobic.001G532600.1	Sobic.001G532600	890	962	734	1321
Sobic.001G535500.1	Sobic.001G535500	683	437	nd	561
Sobic.001G543400.1	Sobic.001G543400	nd	nd	579	301
Sobic.002G000500.1	Sobic.002G000500	727	727	727	472
Sobic.002G008800.1	Sobic.002G008800	262	304	304	0
Sobic.002G031500.1	Sobic.002G031500	350	nd	nd	563
Sobic.002G042400.1	Sobic.002G042400	272	255	272	0
Sobic.002G042800.1	Sobic.002G042800	548	647	642	416
Sobic.002G049200.1	Sobic.002G049200	nd	744	nd	873
Sobic.002G060700.1	Sobic.002G060700	680	693	671	0
Sobic.002G060800.1	Sobic.002G060800	291	291	269	383
Sobic.002G066800.1	Sobic.002G066800	799	464	nd	543
Sobic.002G092300.1	Sobic.002G092300	321	315	321	0
Sobic.002G103600.1	Sobic.002G103600	750	nd	750	839
Sobic.002G104500.1	Sobic.002G104500	nd	533	nd	0
Sobic.002G105800.1	Sobic.002G105800	645	nd	nd	743
Sobic.002G116000.1	Sobic.002G116000	854	nd	nd	233
Sobic.002G127100.2	Sobic.002G127100	999	928	667	804
Sobic.002G131200.1	Sobic.002G131200	333	299	315	0
Sobic.002G133400.2	Sobic.002G133400	nd	1322	nd	1423
Sobic.002G143200.1	Sobic.002G143200	700	700	700	485
Sobic.002G145800.4	Sobic.002G145800	nd	nd	1049	510
Sobic.002G154500.1	Sobic.002G154500	478	422	422	0
Sobic.002G161000.1	Sobic.002G161000	nd	nd	872	926
Sobic.002G162900.1	Sobic.002G162900	nd	2809	nd	0
Sobic.002G167600.1	Sobic.002G167600	318	nd	313	0
Sobic.002G169700.1	Sobic.002G169700	821	nd	nd	577
Sobic.002G173100.1	Sobic.002G173100	nd	561	nd	426
Sobic.002G179100.1	Sobic.002G179100	1466	1565	1273	186
Sobic.002G179900.1	Sobic.002G179900	281	271	242	0
Sobic.002G180700.1	Sobic.002G180700	1460	nd	nd	585
Sobic.002G202300.1	Sobic.002G202300	117	106	118	492
Sobic.002G206200.1	Sobic.002G206200	530	nd	nd	321
Sobic.002G220900.1	Sobic.002G220900	nd	nd	292	749
Sobic.002G235300.1	Sobic.002G235300	601	nd	nd	408
Sobic.002G236500.1	Sobic.002G236500	1165	nd	nd	0
Sobic.002G254500.1	Sobic.002G254500	nd	nd	348	385
Sobic.002G260900.1	Sobic.002G260900	245	122	222	0
Sobic.002G261900.1	Sobic.002G261900	401	nd	518	339
Sobic.002G271900.1	Sobic.002G271900	nd	198	nd	0
Sobic.002G272800.1	Sobic.002G272800	222	139	222	407
Sobic.002G292600.1	Sobic.002G292600	nd	nd	770	440
Sobic.002G293900.1	Sobic.002G293900	324	556	570	257
Sobic.002G295500.1	Sobic.002G295500	1268	1153	1465	408
Sobic.002G302700.1	Sobic.002G302700	655	355	nd	457
Sobic.002G303200.1	Sobic.002G303200	nd	nd	481	400
Sobic.002G306700.1	Sobic.002G306700	nd	536	nd	443
Sobic.002G308800.1	Sobic.002G308800	nd	1115	1115	409
Sobic.002G318300.1	Sobic.002G318300	nd	4805	713	1810
Sobic.002G322300.1	Sobic.002G322300	nd	nd	2819	232
Sobic.002G332800.1	Sobic.002G332800	657	463	467	0
Sobic.002G336800.1	Sobic.002G336800	nd	1391	1391	0
Sobic.002G339500.1	Sobic.002G339500	141	nd	nd	387
Sobic.002G341800.1	Sobic.002G341800	nd	632	476	359
Sobic.002G342600.1	Sobic.002G342600	nd	141	nd	230
Sobic.002G343900.1	Sobic.002G343900	nd	nd	846	1425
Sobic.002G346200.1	Sobic.002G346200	765	nd	nd	0
Sobic.002G348400.1	Sobic.002G348400	483	nd	nd	428
Sobic.002G352800.1	Sobic.002G352800	624	nd	nd	541
Sobic.002G353600.2	Sobic.002G353600	nd	1808	nd	1928
Sobic.002G356400.1	Sobic.002G356400	nd	nd	500	363
Sobic.002G358500.1	Sobic.002G358500	nd	1474	1342	50
Sobic.002G358800.1	Sobic.002G358800	nd	nd	461	555
Sobic.002G364800.1	Sobic.002G364800	3619	nd	555	464
Sobic.002G365100.1	Sobic.002G365100	904	904	1000	533
Sobic.002G378600.1	Sobic.002G378600	nd	404	nd	498
Sobic.002G379800.1	Sobic.002G379800	4552	nd	4762	2885
Sobic.002G388200.1	Sobic.002G388200	469	1646	1646	1128
Sobic.002G402700.1	Sobic.002G402700	nd	453	nd	563
Sobic.002G404700.1	Sobic.002G404700	695	nd	nd	644
Sobic.002G406200.1	Sobic.002G406200	nd	nd	337	425
Sobic.002G408300.1	Sobic.002G408300	244	nd	396	188
Sobic.002G411600.1	Sobic.002G411600	1176	1190	1332	609
Sobic.002G412700.1	Sobic.002G412700	547	nd	nd	453
Sobic.002G412800.1	Sobic.002G412800	1167	nd	2022	442
Sobic.002G413300.1	Sobic.002G413300	nd	107	nd	288
Sobic.002G420300.1	Sobic.002G420300	1007	985	1006	0
Sobic.002G423800.1	Sobic.002G423800	543	335	335	0
Sobic.002G425800.1	Sobic.002G425800	nd	1114	nd	869
Sobic.003G005100.1	Sobic.003G005100	nd	429	nd	338
Sobic.003G007500.2	Sobic.003G007500	nd	nd	1066	317
Sobic.003G014500.1	Sobic.003G014500	521	561	548	442
Sobic.003G023200.1	Sobic.003G023200	653	653	653	836
Sobic.003G030500.1	Sobic.003G030500	2916	nd	nd	2988
Sobic.003G051000.1	Sobic.003G051000	554	nd	nd	431
Sobic.003G052200.1	Sobic.003G052200	nd	1505	nd	1663
Sobic.003G058900.1	Sobic.003G058900	nd	1379	nd	1488
Sobic.003G060500.1	Sobic.003G060500	nd	1066	nd	0
Sobic.003G065200.1	Sobic.003G065200	nd	530	nd	861
Sobic.003G072200.1	Sobic.003G072200	nd	nd	617	518
Sobic.003G072900.1	Sobic.003G072900	nd	nd	244	786
Sobic.003G073800.1	Sobic.003G073800	nd	nd	561	660
Sobic.003G081000.1	Sobic.003G081000	nd	nd	714	804
Sobic.003G095400.1	Sobic.003G095400	nd	1185	nd	1457
Sobic.003G103500.1	Sobic.003G103500	472	nd	nd	0
Sobic.003G104500.1	Sobic.003G104500	nd	nd	1616	0
Sobic.003G105900.2	Sobic.003G105900	793	793	793	901
Sobic.003G107400.1	Sobic.003G107400	496	nd	451	98
Sobic.003G119400.1	Sobic.003G119400	525	586	539	326
Sobic.003G120100.1	Sobic.003G120100	nd	822	nd	106
Sobic.003G129500.2	Sobic.003G129500	598	nd	nd	425
Sobic.003G136900.1	Sobic.003G136900	1043	nd	nd	334
Sobic.003G139500.1	Sobic.003G139500	483	nd	nd	563
Sobic.003G146600.1	Sobic.003G146600	544	544	nd	660
Sobic.003G165300.1	Sobic.003G165300	311	323	294	0
Sobic.003G167900.1	Sobic.003G167900	697	785	833	375
Sobic.003G186900.2	Sobic.003G186900	nd	682	nd	620
Sobic.003G188900.1	Sobic.003G188900	nd	nd	387	566
Sobic.003G204000.1	Sobic.003G204000	353	nd	157	0
Sobic.003G206600.1	Sobic.003G206600	nd	nd	644	722
Sobic.003G223200.1	Sobic.003G223200	240	nd	nd	323
Sobic.003G224700.1	Sobic.003G224700	nd	nd	588	420
Sobic.003G230500.1	Sobic.003G230500	nd	278	259	0
Sobic.003G235100.1	Sobic.003G235100	672	nd	nd	455
Sobic.003G244800.1	Sobic.003G244800	639	nd	nd	780
Sobic.003G247200.1	Sobic.003G247200	nd	239	nd	341
Sobic.003G247400.1	Sobic.003G247400	nd	440	nd	365
Sobic.003G249600.1	Sobic.003G249600	nd	517	nd	413
Sobic.003G269200.1	Sobic.003G269200	nd	nd	705	636
Sobic.003G270500.1	Sobic.003G270500	nd	372	nd	731
Sobic.003G280800.1	Sobic.003G280800	nd	nd	443	57
Sobic.003G292300.1	Sobic.003G292300	492	nd	nd	574
Sobic.003G298800.1	Sobic.003G298800	633	633	633	444
Sobic.003G308700.1	Sobic.003G308700	nd	859	nd	433
Sobic.003G312100.1	Sobic.003G312100	518	nd	505	0
Sobic.003G312500.1	Sobic.003G312500	423	483	424	0
Sobic.003G313300.1	Sobic.003G313300	969	nd	nd	888
Sobic.003G315500.1	Sobic.003G315500	nd	994	nd	140
Sobic.003G316500.1	Sobic.003G316500	712	nd	609	453
Sobic.003G316700.1	Sobic.003G316700	403	733	nd	0
Sobic.003G331400.1	Sobic.003G331400	nd	nd	2787	2861
Sobic.003G332400.1	Sobic.003G332400	426	nd	nd	358
Sobic.003G348000.1	Sobic.003G348000	nd	nd	974	1449
Sobic.003G348800.1	Sobic.003G348800	447	441	425	300
Sobic.003G349100.1	Sobic.003G349100	nd	nd	1214	1343
Sobic.003G351300.1	Sobic.003G351300	nd	nd	582	462
Sobic.003G351400.1	Sobic.003G351400	nd	453	453	540
Sobic.003G355900.1	Sobic.003G355900	nd	nd	445	570
Sobic.003G362000.1	Sobic.003G362000	455	437	551	188
Sobic.003G366500.1	Sobic.003G366500	938	nd	nd	1023
Sobic.003G367400.1	Sobic.003G367400	462	483	413	0
Sobic.003G372700.1	Sobic.003G372700	nd	453	nd	346
Sobic.003G373900.1	Sobic.003G373900	nd	nd	434	531
Sobic.003G377800.1	Sobic.003G377800	743	1029	1068	0
Sobic.003G378800.1	Sobic.003G378800	nd	nd	662	515
Sobic.003G389300.1	Sobic.003G389300	316	312	320	0
Sobic.003G390800.1	Sobic.003G390800	476	671	837	0
Sobic.003G395700.1	Sobic.003G395700	nd	1215	737	508
Sobic.003G404400.1	Sobic.003G404400	762	762	762	495
Sobic.003G406800.1	Sobic.003G406800	440	nd	nd	0
Sobic.003G408100.1	Sobic.003G408100	nd	nd	370	260
Sobic.003G411300.1	Sobic.003G411300	423	421	nd	1319
Sobic.003G420400.1	Sobic.003G420400	600	756	576	0
Sobic.003G427200.1	Sobic.003G427200	nd	384	nd	0
Sobic.003G430900.1	Sobic.003G430900	nd	801	nd	910
Sobic.003G432800.1	Sobic.003G432800	787	nd	787	162
Sobic.003G439800.1	Sobic.003G439800	nd	nd	611	553
Sobic.003G440900.1	Sobic.003G440900	nd	nd	276	0
Sobic.003G441900.1	Sobic.003G441900	nd	263	301	0
Sobic.003G444800.1	Sobic.003G444800	686	615	703	0
Sobic.003G445400.1	Sobic.003G445400	nd	781	nd	850
Sobic.004G001000.1	Sobic.004G001000	nd	783	nd	916
Sobic.004G004300.1	Sobic.004G004300	nd	1579	nd	1769
Sobic.004G005100.1	Sobic.004G005100	755	nd	nd	960
Sobic.004G017300.1	Sobic.004G017300	645	nd	674	0
Sobic.004G021000.1	Sobic.004G021000	nd	nd	361	651
Sobic.004G023000.1	Sobic.004G023000	1147	500	1144	0
Sobic.004G027300.1	Sobic.004G027300	1227	1243	1437	303
Sobic.004G030100.2	Sobic.004G030100	nd	534	nd	417
Sobic.004G032200.1	Sobic.004G032200	1550	nd	nd	2629
Sobic.004G040200.1	Sobic.004G040200	nd	nd	689	444
Sobic.004G050300.1	Sobic.004G050300	nd	1009	nd	340
Sobic.004G051700.1	Sobic.004G051700	173	nd	188	0
Sobic.004G053000.1	Sobic.004G053000	409	352	370	0
Sobic.004G057900.1	Sobic.004G057900	nd	848	nd	187
Sobic.004G058200.1	Sobic.004G058200	nd	623	nd	373
Sobic.004G060900.1	Sobic.004G060900	777	1113	1111	1459
Sobic.004G067100.1	Sobic.004G067100	712	nd	nd	526
Sobic.004G072200.1	Sobic.004G072200	2142	2142	2142	2208
Sobic.004G081900.1	Sobic.004G081900	153	nd	202	0
Sobic.004G088500.1	Sobic.004G088500	474	474	474	544
Sobic.004G097500.1	Sobic.004G097500	798	nd	nd	615
Sobic.004G099300.2	Sobic.004G099300	410	nd	408	330
Sobic.004G099800.1	Sobic.004G099800	nd	695	695	584
Sobic.004G102800.1	Sobic.004G102800	nd	nd	1229	0
Sobic.004G112500.1	Sobic.004G112500	1122	1122	1122	1239
Sobic.004G115300.1	Sobic.004G115300	368	361	328	0
Sobic.004G119500.1	Sobic.004G119500	639	614	nd	496
Sobic.004G124500.1	Sobic.004G124500	603	nd	nd	522
Sobic.004G126600.1	Sobic.004G126600	nd	2736	2559	1814
Sobic.004G129900.2	Sobic.004G129900	543	nd	543	872
Sobic.004G134200.1	Sobic.004G134200	nd	657	nd	424
Sobic.004G136200.1	Sobic.004G136200	1709	1709	1709	1783
Sobic.004G151500.2	Sobic.004G151500	nd	596	nd	464
Sobic.004G151700.1	Sobic.004G151700	531	634	594	0
Sobic.004G161800.1	Sobic.004G161800	nd	794	897	0
Sobic.004G167400.1	Sobic.004G167400	2263	2263	2418	2528
Sobic.004G168500.1	Sobic.004G168500	323	nd	nd	409
Sobic.004G176000.1	Sobic.004G176000	nd	1059	nd	991
Sobic.004G180000.1	Sobic.004G180000	nd	2384	2384	1967
Sobic.004G184500.1	Sobic.004G184500	567	672	593	255
Sobic.004G185900.1	Sobic.004G185900	731	nd	nd	793
Sobic.004G192200.1	Sobic.004G192200	nd	734	nd	587
Sobic.004G196700.1	Sobic.004G196700	583	582	571	352
Sobic.004G199900.1	Sobic.004G199900	492	nd	nd	419
Sobic.004G220000.1	Sobic.004G220000	558	558	nd	642
Sobic.004G237200.1	Sobic.004G237200	nd	nd	736	826
Sobic.004G240200.1	Sobic.004G240200	3919	3923	3761	3230
Sobic.004G240500.1	Sobic.004G240500	nd	1119	nd	0
Sobic.004G242100.1	Sobic.004G242100	742	677	716	359
Sobic.004G244000.1	Sobic.004G244000	562	507	536	629
Sobic.004G256800.1	Sobic.004G256800	nd	354	nd	252
Sobic.004G269000.1	Sobic.004G269000	nd	683	655	484
Sobic.004G276200.1	Sobic.004G276200	459	nd	nd	380
Sobic.004G276400.1	Sobic.004G276400	nd	1357	nd	1237
Sobic.004G280300.1	Sobic.004G280300	nd	nd	830	0
Sobic.004G287100.1	Sobic.004G287100	nd	nd	456	360
Sobic.004G289600.1	Sobic.004G289600	736	864	nd	946
Sobic.004G301700.1	Sobic.004G301700	nd	506	508	458
Sobic.004G302900.1	Sobic.004G302900	454	442	444	354
Sobic.004G307400.1	Sobic.004G307400	nd	nd	369	183
Sobic.004G319600.1	Sobic.004G319600	419	645	636	320
Sobic.004G325600.1	Sobic.004G325600	1983	2335	2335	3015
Sobic.004G340400.1	Sobic.004G340400	nd	801	543	397
Sobic.004G344400.1	Sobic.004G344400	nd	800	651	144
Sobic.004G345000.1	Sobic.004G345000	476	388	388	0
Sobic.004G345400.1	Sobic.004G345400	443	390	406	0
Sobic.004G347100.1	Sobic.004G347100	340	329	352	256
Sobic.004G347600.1	Sobic.004G347600	228	229	225	0
Sobic.004G356800.1	Sobic.004G356800	492	nd	nd	380
Sobic.004G359100.1	Sobic.004G359100	461	nd	nd	263
Sobic.005G001700.1	Sobic.005G001700	388	444	466	0
Sobic.005G004500.1	Sobic.005G004500	938	829	794	472
Sobic.005G007400.6	Sobic.005G007400	nd	1310	nd	758
Sobic.005G024700.1	Sobic.005G024700	450	nd	nd	502
Sobic.005G027300.1	Sobic.005G027300	401	nd	nd	347
Sobic.005G034700.1	Sobic.005G034700	545	nd	545	486
Sobic.005G047700.1	Sobic.005G047700	nd	nd	223	0
Sobic.005G049000.1	Sobic.005G049000	nd	331	nd	614
Sobic.005G052300.1	Sobic.005G052300	nd	nd	797	446
Sobic.005G061900.1	Sobic.005G061900	542	nd	nd	706
Sobic.005G062200.1	Sobic.005G062200	nd	1034	nd	1587
Sobic.005G064800.1	Sobic.005G064800	nd	503	nd	371
Sobic.005G072100.1	Sobic.005G072100	1015	1015	1015	782
Sobic.005G076000.1	Sobic.005G076000	988	nd	816	0
Sobic.005G080000.1	Sobic.005G080000	nd	656	nd	498
Sobic.005G086900.2	Sobic.005G086900	nd	1542	nd	354
Sobic.005G098800.1	Sobic.005G098800	646	661	nd	0
Sobic.005G103400.1	Sobic.005G103400	nd	nd	843	0
Sobic.005G104500.1	Sobic.005G104500	nd	806	823	0
Sobic.005G105800.1	Sobic.005G105800	455	nd	455	570
Sobic.005G113300.1	Sobic.005G113300	nd	518	nd	468
Sobic.005G114800.1	Sobic.005G114800	534	435	444	0
Sobic.005G129500.1	Sobic.005G129500	2718	nd	2718	2344
Sobic.005G129600.1	Sobic.005G129600	nd	317	336	0
Sobic.005G132200.1	Sobic.005G132200	nd	328	nd	587
Sobic.005G132400.1	Sobic.005G132400	440	nd	nd	273
Sobic.005G160400.1	Sobic.005G160400	442	442	442	495
Sobic.005G162600.1	Sobic.005G162600	487	374	nd	287
Sobic.005G162800.2	Sobic.005G162800	632	539	437	689
Sobic.005G169500.1	Sobic.005G169500	nd	298	nd	692
Sobic.005G178300.1	Sobic.005G178300	nd	nd	1787	429
Sobic.005G188100.1	Sobic.005G188100	559	nd	nd	492
Sobic.005G211400.1	Sobic.005G211400	335	nd	nd	430
Sobic.005G212500.1	Sobic.005G212500	1534	nd	1534	1793
Sobic.005G228600.1	Sobic.005G228600	nd	1499	1499	851
Sobic.006G010000.1	Sobic.006G010000	864	847	nd	400
Sobic.006G013500.1	Sobic.006G013500	200	223	nd	0
Sobic.006G016500.2	Sobic.006G016500	745	nd	nd	1554
Sobic.006G016700.1	Sobic.006G016700	464	nd	464	405
Sobic.006G039800.1	Sobic.006G039800	nd	nd	528	351
Sobic.006G041600.1	Sobic.006G041600	571	581	571	689
Sobic.006G044600.1	Sobic.006G044600	172	178	285	0
Sobic.006G050500.1	Sobic.006G050500	nd	nd	493	427
Sobic.006G052100.1	Sobic.006G052100	nd	nd	2310	0
Sobic.006G062800.1	Sobic.006G062800	379	375	380	0
Sobic.006G065200.1	Sobic.006G065200	123	nd	nd	54
Sobic.006G080900.1	Sobic.006G080900	2061	nd	nd	2546
Sobic.006G081500.1	Sobic.006G081500	737	nd	nd	561
Sobic.006G088300.1	Sobic.006G088300	nd	nd	238	0
Sobic.006G111800.1	Sobic.006G111800	629	428	629	551
Sobic.006G122900.1	Sobic.006G122900	1042	1486	1042	642
Sobic.006G123900.1	Sobic.006G123900	nd	1059	nd	1003
Sobic.006G129000.1	Sobic.006G129000	353	364	294	0
Sobic.006G136800.1	Sobic.006G136800	nd	841	nd	1121
Sobic.006G138800.1	Sobic.006G138800	716	nd	671	0
Sobic.006G141300.1	Sobic.006G141300	454	nd	450	634
Sobic.006G142800.1	Sobic.006G142800	199	nd	nd	0
Sobic.006G148000.1	Sobic.006G148000	534	nd	nd	373
Sobic.006G148700.1	Sobic.006G148700	nd	229	292	172
Sobic.006G149200.1	Sobic.006G149200	nd	204	nd	289
Sobic.006G150600.1	Sobic.006G150600	145	71	141	0
Sobic.006G153000.1	Sobic.006G153000	385	nd	nd	228
Sobic.006G162700.1	Sobic.006G162700	nd	1329	nd	46
Sobic.006G162800.1	Sobic.006G162800	577	nd	nd	1117
Sobic.006G169800.1	Sobic.006G169800	nd	nd	615	714
Sobic.006G180000.1	Sobic.006G180000	551	nd	nd	641
Sobic.006G182900.1	Sobic.006G182900	nd	nd	1430	1325
Sobic.006G184900.1	Sobic.006G184900	599	660	498	725
Sobic.006G188000.1	Sobic.006G188000	1091	nd	nd	974
Sobic.006G192300.1	Sobic.006G192300	nd	nd	2553	2458
Sobic.006G194400.1	Sobic.006G194400	nd	463	nd	369
Sobic.006G196000.1	Sobic.006G196000	nd	1510	nd	318
Sobic.006G202000.1	Sobic.006G202000	nd	nd	270	0
Sobic.006G207300.1	Sobic.006G207300	354	357	394	293
Sobic.006G209500.1	Sobic.006G209500	468	617	619	245
Sobic.006G219600.1	Sobic.006G219600	1371	nd	nd	633
Sobic.006G235700.1	Sobic.006G235700	589	nd	nd	446
Sobic.006G240800.1	Sobic.006G240800	nd	nd	278	403
Sobic.006G243500.1	Sobic.006G243500	481	nd	224	0
Sobic.006G262500.1	Sobic.006G262500	561	nd	nd	0
Sobic.006G275600.1	Sobic.006G275600	383	383	nd	496
Sobic.007G002200.1	Sobic.007G002200	nd	778	nd	935
Sobic.007G025800.1	Sobic.007G025800	nd	247	253	437
Sobic.007G026600.1	Sobic.007G026600	nd	nd	1257	402
Sobic.007G028100.1	Sobic.007G028100	nd	230	nd	0
Sobic.007G035600.1	Sobic.007G035600	nd	nd	611	555
Sobic.007G038700.1	Sobic.007G038700	589	589	566	0
Sobic.007G051000.1	Sobic.007G051000	nd	468	nd	391
Sobic.007G060700.1	Sobic.007G060700	nd	440	464	294
Sobic.007G065700.1	Sobic.007G065700	nd	361	nd	1572
Sobic.007G088100.1	Sobic.007G088100	nd	367	nd	0
Sobic.007G089600.1	Sobic.007G089600	1405	1405	1405	434
Sobic.007G096400.1	Sobic.007G096400	2162	2162	2162	783
Sobic.007G098500.1	Sobic.007G098500	nd	nd	655	601
Sobic.007G102300.1	Sobic.007G102300	nd	nd	795	0
Sobic.007G106700.1	Sobic.007G106700	928	926	643	0
Sobic.007G108500.1	Sobic.007G108500	531	nd	nd	383
Sobic.007G116200.1	Sobic.007G116200	1044	nd	nd	966
Sobic.007G118500.1	Sobic.007G118500	nd	nd	749	663
Sobic.007G120400.3	Sobic.007G120400	343	nd	nd	259
Sobic.007G121600.1	Sobic.007G121600	972	1188	nd	0
Sobic.007G133700.1	Sobic.007G133700	nd	nd	1923	4766
Sobic.007G161800.1	Sobic.007G161800	393	393	nd	465
Sobic.007G162100.1	Sobic.007G162100	403	427	406	292
Sobic.007G166800.1	Sobic.007G166800	828	nd	nd	772
Sobic.007G170900.2	Sobic.007G170900	716	1004	841	782
Sobic.007G172000.1	Sobic.007G172000	nd	nd	489	285
Sobic.007G178700.1	Sobic.007G178700	1337	1337	nd	553
Sobic.007G180000.2	Sobic.007G180000	3126	3268	2881	395
Sobic.007G180300.1	Sobic.007G180300	734	nd	nd	0
Sobic.007G187600.1	Sobic.007G187600	610	617	487	0
Sobic.007G188100.1	Sobic.007G188100	320	305	310	0
Sobic.007G189800.1	Sobic.007G189800	213	nd	224	494
Sobic.007G202900.1	Sobic.007G202900	nd	nd	1350	1432
Sobic.007G210300.1	Sobic.007G210300	150	157	500	752
Sobic.007G216900.1	Sobic.007G216900	353	nd	nd	446
Sobic.007G223100.1	Sobic.007G223100	1166	nd	nd	1280
Sobic.007G223300.1	Sobic.007G223300	481	nd	506	69
Sobic.007G224900.2	Sobic.007G224900	1048	1048	1048	1225
Sobic.007G225100.1	Sobic.007G225100	846	885	837	0
Sobic.007G225200.1	Sobic.007G225200	1100	1149	952	287
Sobic.008G003700.1	Sobic.008G003700	nd	489	nd	409
Sobic.008G005100.1	Sobic.008G005100	nd	252	nd	0
Sobic.008G007300.1	Sobic.008G007300	670	263	402	29
Sobic.008G010000.1	Sobic.008G010000	241	nd	nd	0
Sobic.008G016200.1	Sobic.008G016200	380	nd	nd	0
Sobic.008G022400.1	Sobic.008G022400	1102	nd	nd	1174
Sobic.008G024600.1	Sobic.008G024600	nd	nd	671	305
Sobic.008G024800.1	Sobic.008G024800	1720	1451	717	0
Sobic.008G033000.1	Sobic.008G033000	nd	1151	nd	0
Sobic.008G045600.1	Sobic.008G045600	nd	nd	295	0
Sobic.008G054500.1	Sobic.008G054500	nd	619	nd	733
Sobic.008G061700.1	Sobic.008G061700	nd	629	nd	0
Sobic.008G069300.1	Sobic.008G069300	777	777	777	442
Sobic.008G070800.2	Sobic.008G070800	nd	nd	701	484
Sobic.008G073600.1	Sobic.008G073600	nd	nd	628	422
Sobic.008G097400.1	Sobic.008G097400	1326	1686	1341	235
Sobic.008G098300.1	Sobic.008G098300	541	522	572	0
Sobic.008G101600.1	Sobic.008G101600	nd	nd	707	445
Sobic.008G110600.2	Sobic.008G110600	nd	273	nd	200
Sobic.008G111800.1	Sobic.008G111800	nd	451	nd	261
Sobic.008G112100.2	Sobic.008G112100	nd	791	nd	727
Sobic.008G117200.1	Sobic.008G117200	nd	947	829	553
Sobic.008G118800.1	Sobic.008G118800	493	nd	nd	367
Sobic.008G138500.1	Sobic.008G138500	457	nd	456	699
Sobic.008G141500.1	Sobic.008G141500	400	nd	231	95
Sobic.008G147700.1	Sobic.008G147700	nd	731	928	1097
Sobic.008G163300.2	Sobic.008G163300	nd	nd	491	405
Sobic.008G165000.1	Sobic.008G165000	334	353	381	0
Sobic.008G175100.1	Sobic.008G175100	nd	nd	947	1014
Sobic.008G178800.1	Sobic.008G178800	505	nd	nd	437
Sobic.008G185300.1	Sobic.008G185300	nd	nd	219	0
Sobic.008G186200.1	Sobic.008G186200	nd	581	nd	438
Sobic.008G192600.1	Sobic.008G192600	nd	nd	550	0
Sobic.009G003000.1	Sobic.009G003000	nd	nd	364	300
Sobic.009G004700.1	Sobic.009G004700	nd	1884	nd	1976
Sobic.009G012400.1	Sobic.009G012400	745	nd	nd	0
Sobic.009G013700.1	Sobic.009G013700	nd	nd	752	435
Sobic.009G016500.1	Sobic.009G016500	559	nd	nd	444
Sobic.009G017500.1	Sobic.009G017500	nd	880	880	1153
Sobic.009G020100.1	Sobic.009G020100	823	656	nd	495
Sobic.009G023700.1	Sobic.009G023700	nd	268	nd	350
Sobic.009G026500.1	Sobic.009G026500	1001	1044	1092	203
Sobic.009G027000.1	Sobic.009G027000	252	251	251	0
Sobic.009G027100.1	Sobic.009G027100	nd	321	nd	373
Sobic.009G032500.1	Sobic.009G032500	623	nd	nd	459
Sobic.009G040700.1	Sobic.009G040700	nd	nd	634	716
Sobic.009G047200.1	Sobic.009G047200	237	nd	nd	370
Sobic.009G054400.1	Sobic.009G054400	685	nd	nd	812
Sobic.009G077600.1	Sobic.009G077600	nd	1299	1299	1689
Sobic.009G080900.1	Sobic.009G080900	nd	942	nd	557
Sobic.009G088000.1	Sobic.009G088000	1224	nd	nd	370
Sobic.009G106700.1	Sobic.009G106700	323	nd	nd	0
Sobic.009G108600.1	Sobic.009G108600	1647	nd	1127	469
Sobic.009G109200.1	Sobic.009G109200	395	nd	nd	275
Sobic.009G112400.2	Sobic.009G112400	nd	469	nd	1103
Sobic.009G117600.1	Sobic.009G117600	761	761	nd	837
Sobic.009G120900.1	Sobic.009G120900	2106	nd	2105	385
Sobic.009G122500.1	Sobic.009G122500	nd	560	nd	645
Sobic.009G135000.1	Sobic.009G135000	565	nd	558	448
Sobic.009G137700.1	Sobic.009G137700	250	318	247	0
Sobic.009G137800.1	Sobic.009G137800	nd	728	nd	863
Sobic.009G138800.3	Sobic.009G138800	nd	1464	1464	1519
Sobic.009G140300.1	Sobic.009G140300	313	309	311	0
Sobic.009G155900.1	Sobic.009G155900	516	nd	nd	439
Sobic.009G158800.1	Sobic.009G158800	384	nd	nd	527
Sobic.009G165400.1	Sobic.009G165400	nd	711	nd	806
Sobic.009G179800.2	Sobic.009G179800	592	592	592	451
Sobic.009G184900.1	Sobic.009G184900	605	791	600	0
Sobic.009G185700.1	Sobic.009G185700	216	nd	390	0
Sobic.009G199100.1	Sobic.009G199100	nd	nd	238	0
Sobic.009G200200.1	Sobic.009G200200	nd	nd	286	435
Sobic.009G203000.1	Sobic.009G203000	906	791	nd	993
Sobic.009G209100.1	Sobic.009G209100	nd	nd	255	1653
Sobic.009G217200.1	Sobic.009G217200	799	790	nd	520
Sobic.009G225900.1	Sobic.009G225900	2785	2785	2785	395
Sobic.009G227100.1	Sobic.009G227100	461	nd	443	547
Sobic.009G229800.1	Sobic.009G229800	278	245	247	0
Sobic.009G231100.1	Sobic.009G231100	329	489	308	609
Sobic.009G232000.1	Sobic.009G232000	588	nd	nd	224
Sobic.009G237000.1	Sobic.009G237000	299	617	nd	0
Sobic.009G239500.1	Sobic.009G239500	nd	1261	1268	665
Sobic.009G251100.1	Sobic.009G251100	1078	nd	nd	750
Sobic.009G257300.1	Sobic.009G257300	nd	636	648	414
Sobic.009G257900.1	Sobic.009G257900	nd	233	239	180
Sobic.009G259700.1	Sobic.009G259700	222	nd	nd	156
Sobic.009G260700.1	Sobic.009G260700	3960	2800	nd	432
Sobic.010G002000.1	Sobic.010G002000	595	nd	403	0
Sobic.010G009200.1	Sobic.010G009200	nd	918	nd	836
Sobic.010G011600.1	Sobic.010G011600	nd	2031	nd	1455
Sobic.010G021500.1	Sobic.010G021500	nd	nd	586	519
Sobic.010G023700.1	Sobic.010G023700	nd	425	nd	500
Sobic.010G025700.1	Sobic.010G025700	nd	809	nd	595
Sobic.010G028300.1	Sobic.010G028300	nd	420	539	320
Sobic.010G034000.1	Sobic.010G034000	nd	477	nd	362
Sobic.010G058500.1	Sobic.010G058500	nd	1001	nd	1083
Sobic.010G060400.1	Sobic.010G060400	nd	695	1037	0
Sobic.010G062000.2	Sobic.010G062000	nd	nd	314	1527
Sobic.010G063600.1	Sobic.010G063600	631	607	642	0
Sobic.010G064500.1	Sobic.010G064500	nd	nd	425	330
Sobic.010G068400.2	Sobic.010G068400	890	879	632	957
Sobic.010G071900.1	Sobic.010G071900	294	nd	nd	203
Sobic.010G074900.1	Sobic.010G074900	349	nd	343	442
Sobic.010G080500.1	Sobic.010G080500	nd	nd	183	260
Sobic.010G082700.1	Sobic.010G082700	554	478	770	342
Sobic.010G085400.1	Sobic.010G085400	nd	812	761	352
Sobic.010G086200.1	Sobic.010G086200	nd	nd	667	303
Sobic.010G097300.1	Sobic.010G097300	nd	516	516	0
Sobic.010G105200.1	Sobic.010G105200	430	451	420	0
Sobic.010G116600.1	Sobic.010G116600	nd	452	nd	364
Sobic.010G121500.1	Sobic.010G121500	nd	543	nd	485
Sobic.010G123600.1	Sobic.010G123600	304	nd	nd	0
Sobic.010G132300.1	Sobic.010G132300	nd	550	689	454
Sobic.010G132600.1	Sobic.010G132600	251	326	386	0
Sobic.010G137400.1	Sobic.010G137400	319	412	nd	0
Sobic.010G138200.1	Sobic.010G138200	919	908	nd	449
Sobic.010G140500.1	Sobic.010G140500	nd	1092	1342	1021
Sobic.010G153700.1	Sobic.010G153700	nd	nd	1008	0
Sobic.010G162200.2	Sobic.010G162200	nd	1332	1330	457
Sobic.010G167900.2	Sobic.010G167900	1398	nd	1328	1231
Sobic.010G169600.1	Sobic.010G169600	nd	427	nd	370
Sobic.010G169700.1	Sobic.010G169700	223	nd	223	298
Sobic.010G170000.1	Sobic.010G170000	nd	644	nd	0
Sobic.010G172000.1	Sobic.010G172000	502	nd	502	573
Sobic.010G173000.1	Sobic.010G173000	345	361	353	0
Sobic.010G174800.1	Sobic.010G174800	nd	627	1060	396
Sobic.010G178600.1	Sobic.010G178600	731	1299	731	516
Sobic.010G178800.1	Sobic.010G178800	nd	725	nd	621
Sobic.010G181300.1	Sobic.010G181300	nd	522	nd	653
Sobic.010G186600.1	Sobic.010G186600	nd	504	nd	231
Sobic.010G188100.1	Sobic.010G188100	nd	nd	631	383
Sobic.010G197000.3	Sobic.010G197000	770	766	nd	550
Sobic.010G199600.1	Sobic.010G199600	nd	3475	3355	111
Sobic.010G219000.1	Sobic.010G219000	nd	nd	839	762
Sobic.010G219800.1	Sobic.010G219800	450	448	460	534
Sobic.010G219900.1	Sobic.010G219900	91	nd	77	783
Sobic.010G222800.2	Sobic.010G222800	792	nd	nd	169
Sobic.010G223000.1	Sobic.010G223000	nd	nd	1126	1267
Sobic.010G223700.1	Sobic.010G223700	1176	nd	1176	485
Sobic.010G227100.1	Sobic.010G227100	nd	nd	662	0
Sobic.010G233900.1	Sobic.010G233900	nd	nd	240	0
Sobic.010G239500.2	Sobic.010G239500	671	nd	651	307
Sobic.010G254300.1	Sobic.010G254300	nd	nd	173	0
Sobic.010G258500.1	Sobic.010G258500	nd	231	267	0
Sobic.010G273800.1	Sobic.010G273800	816	1951	1951	2029
Sobic.010G278600.1	Sobic.010G278600	nd	381	nd	482
Sobic.010G279500.1	Sobic.010G279500	nd	nd	483	412
Sobic.K002500.1	Sobic.K002500	658	nd	559	482
Sobic.K006500.1	Sobic.K006500	nd	948	564	3712
Sobic.K007900.1	Sobic.K007900	nd	241	nd	0
Sobic.K011100.2	Sobic.K011100	nd	1014	nd	1480
Sobic.K011600.1	Sobic.K011600	276	260	311	0
Sobic.K012600.1	Sobic.K012600	nd	468	nd	1166
Sobic.K023500.1	Sobic.K023500	nd	71	93	0
Sobic.K023800.1	Sobic.K023800	423	nd	nd	498
Sobic.K042000.1	Sobic.K042000	246	220	nd	0
Note: "nd" = Not detected

## Sheet: TableS2
Geneset	No.of orthologous genes in sorghum	No.of orthologous genes expressed in all three genotypes	No.of orthologous genes expressed in Rio	No.of orthologous genes expressed in BTx406	No.of orthologous genes expressed in R9188	Reference	Description	Source file
A1	152	138	138	138	137	Thomas et al., 2012	Thomas et al. 2012 characterized a Arabidopsis mutant encoding the CPSF30 protein. They identified the alternative poly(A) sites associated with cpsf30, and set different comparison groups between wildtype and the mutant. They obtained 196 genes with APA shared by all of the six pairwise comparisons. This is the Geneset A1 -- a stringent set of cpsf30-associated APA genes.	Supplementary DataS5
A2	1128	992	950	979	957	Thomas et al., 2012	Thomas et al. 2012 characterized a Arabidopsis mutant encoding the CPSF30 protein. They identified the alternative poly(A) sites associated with cpsf30, and set different comparison groups between wildtype and the mutant. They obtained 1025 genes with APA shared by any of the six pairwise comparisons. This is the Geneset A2 -- a large set of genes with APA events potentially associated with CPSF30	Supplementary DataS6
B	1532	1293	1220	1270	1238	Sun et al., 2017	Sun et al., 2017 studied the dehydration-induced 3'UTR extension in Arabidopsis and identified 1409 genes. This is the Geneset B.	Supplementary Table S3
C	3401	3133	3024	3099	3064	Wei et al., 2018	Wei et al., 2018 characterized the Arabidopsis m6A reader ECT2 using its mutant. They utilized the formaldehyde cross-linking and immunoprecipitation (FA-CLIP) method to identify the target genes of AtECT2. To further obtain high-confident target genes for the m6A reader function, they combined m6A-sequencing results and FA-CLIP results, and obtained a large set of genes with both m6A modificatio…	Supplementary Dataset2
D1	787	687	647	680	664	Tellez-Robledo et al., 2019	Arabidopsi FIP1 is a protein subunit in the polyadenylation complex. FIP1 provides a bridge for the poly(A) polymerase and other subunits of the cleavage and polyadenylation complex. Tellez-Robledo et al. 2019 characterized the effect of FIP1 mutation on alternative polyadenylation (APA) and linked this protein with salt-induced APA. They used PAT-seq to identify the APA events. First, they ident…	Table S3a
D2	735	638	600	631	616	Tellez-Robledo et al., 2019	Geneset D2 is the genes having APA in wildtype but not in the FIP1 mutant, FIP1- associated APA genes.	Table S3c
D3	189	164	156	163	159	Tellez-Robledo et al., 2019	Geneset D3 is the 208 salt-induced APA genes in the fip1 mutant.	Table S3b
E	171	147	143	144	142	Duc etal., 2013	FPA is a gene firstly associated with flowering in Arabidopsis. Duc et al., 2013 found that FPA mutation led to abnormal RNA 3'end formation. They used Direct RNA sequencing (DRS) to obtain the genome-wide cleavage and polyadenylation patterns in the Arabidopsis FPA mutant. They identified 170 genes with 3'end read-through events in the FPA mutant, i.e., FPA- associated APA genes. This is the Gen…	Table S5
F	528	494	484	489	491	Luo et al., 2014	The common m6A peak between Arabidopsis ecotypes Can-0 and Hen-16. Luo et al, 2014 interrogated the m6A modifications by using m6A-targeted antibody coupled with high-throughput sequencing (m6A-seq) for two Arabidopsis accessions Can-0 and Hen-16. The m6A peaks largely overlaps between the two accessions with other peaks detected in either one of the accessions. We considered the common m6A peaks…	Supplementary Data 1 & Data2
G	2935	2418	2240	2371	2285	Fu et al., 2016	Fu et al., 2016 characterized the APA events using PAT-seq in different tissues or developmental stages in rice. The APA genes in rice endopserm were selected to be the Geneset G.	Table S2
H	7493	7122	7012	7065	7043	Miao et al., 2020	Miao et al., 2020 characterized the m6A -modified genes in maize. We obtained the genes with m6A modification within their 3'UTR regions, this is the Geneset H.	Supplemental Table S2
I1	4542	4364	4316	4331	4320	Luo et al., 2020	Luo et al., 2020 characterized the expression and m6A modifications for two maize cultivars, B73 and Mo17. In each cultivar, they used RNA-seq to detect the gene expression and used m6A-seq to identify the m6A-modified genes. For the m6A-modified genes, only those with m6A modification within the 3'UTR regions were obtained for our analysis. For each cultivar, we selected two genesets: #1. the ex…	Supplemental Table S1
I2	6581	5722	5367	5596	5438	Luo et al., 2020	The geneset I2 is the genes without m6A modifications in maize B73	Supplemental Table S6
J1	3959	3822	3784	3790	3781	Luo et al., 2020	The geneset J1 is the genes with m6A modifications in maize Mo17.	Supplemental Table S2
J2	7681	6776	6402	6642	6491	Luo et al., 2020	The geneset J2 is the genes with m6A modifications in maize Mo17.	Supplemental Table S7
References and their genesets:
[Geneset A1, A2] - Thomas, P.E., Wu, X., Liu, M., Gaffney, B., Ji, G., Li, Q., and Hunt, A.G. (2012). Genome-wide control of polyadenylation site choice by CPSF30 in Arabidopsis. Plant Cell. 24, 4376–4388.
[Geneset B] - Sun, H., Li, Y., Niu, Q., and Chua, N.H. (2017). Dehydration stress extends mRNA 3’ untranslated regions with noncoding RNA functions in Arabidopsis. Genome Res. 27, 1427–1436.
[Geneset C] - Wei, L., Song, P., Wang, Y., Lu, Z., Tang, Q., Yu, Q., Xiao, Y., et al. (2018). The m6A reader ECT2 controls trichome morphology by affecting mRNA stability in Arabidopsis. Plant Cell. 30, 968-985.
[Geneset D1, D2, D3] - Tellez-Robledo, B., Manzano, C., Saez A., Navarro-Neila, S., Silva-Navas, J., Lorenzo, L., Gonzalez-Garcia, M., et al. (2019). The polyadenylation factor FIP1 is important for plant development and root responses to abiotic stresses. Plant J. 99, 1203-1219.
[Geneset E] - Duc, C., Sherstnev, A., Cole, C., Barton, G.J., and Simpson, G.G. (2013). Transcription termination and chimeric RNA formation controlled by Arabidopsis thaliana FPA. PLoS Genet. 9, e1003867.
[Geneset F] - Luo, G.Z., MacQueen, A., Zheng, G., Duan, H., Dore, L.C., Lu, Z., Liu, J., et al. (2014). Unique features of the m6A methylome in Arabidopsis thaliana. Nat. Commun. 5, 5630.
[Geneset G] - Fu, H., Yang, D., Su, W., Ma, L., Shen, Y., Ji, G., Ye, X., et al. (2016). Genome-wide dynamics of alternative polyadenylation in rice. Genome Res. 26, 1753–1760.
[Geneset H] - Miao, Z., Zhang, T., Qi, Y., Song, J., Han, Z., and Ma., C. (2020). Evolution of the RNA N6-methyladenosine methylome mediated by genomic duplication. Plant Physiol. 182, 345-360. doi: 10.1104/pp.19.00323.
[Geneset I1, I2, J1, J2] - Luo, J.H., Wang, Y., Wang, M., Zhang, L.Y., Peng, H.R., Zhou, Y.Y., Jia, G.F., et al. (2020). Natural variation in RNA m6A methylation and its relationship with translational status. Plant Physiol. 182, 332-344.

## Sheet: TableS3.genesetA1
Sobic.001G027600
Sobic.001G041900
Sobic.001G046900
Sobic.001G051300
Sobic.001G070500
Sobic.001G074300
Sobic.001G091701
Sobic.001G094300
Sobic.001G134800
Sobic.001G143300
Sobic.001G169200
Sobic.001G191000
Sobic.001G191200
Sobic.001G226500
Sobic.001G328500
Sobic.001G347901
Sobic.001G355400
Sobic.001G371400
Sobic.001G374700
Sobic.001G377000
Sobic.001G387600
Sobic.001G389800
Sobic.001G396300
Sobic.001G402050
Sobic.001G434400
Sobic.001G473400
Sobic.001G493001
Sobic.001G508900
Sobic.001G516800
Sobic.001G518700
Sobic.001G519800
Sobic.001G524900
Sobic.001G537700
Sobic.002G030200
Sobic.002G033900
Sobic.002G036000
Sobic.002G045000
Sobic.002G056200
Sobic.002G189600
Sobic.002G190100
Sobic.002G203100
Sobic.002G213800
Sobic.002G252000
Sobic.002G253100
Sobic.002G255100
Sobic.002G255300
Sobic.002G329600
Sobic.002G350400
Sobic.002G352100
Sobic.002G359700
Sobic.002G371100
Sobic.002G384700
Sobic.002G415500
Sobic.002G422300
Sobic.002G424600
Sobic.003G071901
Sobic.003G109600
Sobic.003G124300
Sobic.003G191000
Sobic.003G197100
Sobic.003G206800
Sobic.003G209800
Sobic.003G253300
Sobic.003G256200
Sobic.003G264000
Sobic.003G273400
Sobic.003G287000
Sobic.003G304200
Sobic.003G305700
Sobic.003G328000
Sobic.003G381900
Sobic.003G399000
Sobic.003G408100
Sobic.003G416300
Sobic.004G000400
Sobic.004G008400
Sobic.004G023200
Sobic.004G032000
Sobic.004G056900
Sobic.004G070700
Sobic.004G086600
Sobic.004G093400
Sobic.004G145701
Sobic.004G155800
Sobic.004G162000
Sobic.004G196400
Sobic.004G199600
Sobic.004G216600
Sobic.004G222300
Sobic.004G228200
Sobic.004G250900
Sobic.004G260600
Sobic.005G042000
Sobic.005G050600
Sobic.005G084400
Sobic.005G134100
Sobic.005G216900
Sobic.006G011300
Sobic.006G080000
Sobic.006G115000
Sobic.006G117000
Sobic.006G141700
Sobic.006G150700
Sobic.006G157600
Sobic.006G185700
Sobic.006G219300
Sobic.006G264201
Sobic.007G052700
Sobic.007G053300
Sobic.007G071500
Sobic.007G126900
Sobic.007G136900
Sobic.007G140900
Sobic.007G148200
Sobic.007G166600
Sobic.007G183700
Sobic.007G197800
Sobic.007G225700
Sobic.008G030000
Sobic.008G030600
Sobic.008G030700
Sobic.008G031000
Sobic.008G053200
Sobic.008G078300
Sobic.008G100000
Sobic.008G108601
Sobic.008G131200
Sobic.008G147900
Sobic.008G185400
Sobic.008G185900
Sobic.009G004100
Sobic.009G015100
Sobic.009G043000
Sobic.009G043600
Sobic.009G050300
Sobic.009G059400
Sobic.009G065400
Sobic.009G105600
Sobic.009G129500
Sobic.010G000500
Sobic.010G012800
Sobic.010G072900
Sobic.010G082800
Sobic.010G113000
Sobic.010G173800
Sobic.010G179800
Sobic.010G189300
Sobic.010G201700
Sobic.010G208000
Sobic.010G241000
Sobic.010G270200
Sobic.010G274500

## Sheet: TableS3.genesetA2
Sobic.001G007000
Sobic.001G010700
Sobic.001G013000
Sobic.001G019300
Sobic.001G022500
Sobic.001G023400
Sobic.001G027600
Sobic.001G029200
Sobic.001G032000
Sobic.001G033300
Sobic.001G033400
Sobic.001G038900
Sobic.001G039400
Sobic.001G040000
Sobic.001G040800
Sobic.001G041800
Sobic.001G041900
Sobic.001G042800
Sobic.001G044300
Sobic.001G044800
Sobic.001G046100
Sobic.001G046400
Sobic.001G046900
Sobic.001G047200
Sobic.001G048766
Sobic.001G048832
Sobic.001G051300
Sobic.001G057200
Sobic.001G058900
Sobic.001G064500
Sobic.001G069700
Sobic.001G069800
Sobic.001G070500
Sobic.001G071800
Sobic.001G076400
Sobic.001G077300
Sobic.001G078500
Sobic.001G078800
Sobic.001G079500
Sobic.001G081100
Sobic.001G085400
Sobic.001G088800
Sobic.001G089000
Sobic.001G091701
Sobic.001G093900
Sobic.001G094300
Sobic.001G094800
Sobic.001G095500
Sobic.001G098500
Sobic.001G102500
Sobic.001G104600
Sobic.001G104700
Sobic.001G111000
Sobic.001G113800
Sobic.001G117800
Sobic.001G118100
Sobic.001G120900
Sobic.001G125000
Sobic.001G132100
Sobic.001G133900
Sobic.001G134700
Sobic.001G134800
Sobic.001G138000
Sobic.001G138300
Sobic.001G143200
Sobic.001G143300
Sobic.001G145500
Sobic.001G146000
Sobic.001G146100
Sobic.001G151000
Sobic.001G151900
Sobic.001G154100
Sobic.001G162100
Sobic.001G168400
Sobic.001G169200
Sobic.001G170700
Sobic.001G177800
Sobic.001G185400
Sobic.001G185500
Sobic.001G185600
Sobic.001G186100
Sobic.001G190200
Sobic.001G191000
Sobic.001G191200
Sobic.001G192700
Sobic.001G193200
Sobic.001G199100
Sobic.001G199400
Sobic.001G199800
Sobic.001G201100
Sobic.001G202600
Sobic.001G206900
Sobic.001G207500
Sobic.001G215500
Sobic.001G219300
Sobic.001G222900
Sobic.001G227800
Sobic.001G230200
Sobic.001G230400
Sobic.001G233532
Sobic.001G236300
Sobic.001G239900
Sobic.001G240500
Sobic.001G249500
Sobic.001G251900
Sobic.001G263900
Sobic.001G264000
Sobic.001G265900
Sobic.001G266100
Sobic.001G266300
Sobic.001G267600
Sobic.001G282500
Sobic.001G294300
Sobic.001G295300
Sobic.001G299600
Sobic.001G307200
Sobic.001G308800
Sobic.001G310200
Sobic.001G310700
Sobic.001G314200
Sobic.001G314700
Sobic.001G316000
Sobic.001G317000
Sobic.001G317200
Sobic.001G317400
Sobic.001G317600
Sobic.001G317700
Sobic.001G318000
Sobic.001G318300
Sobic.001G318600
Sobic.001G319500
Sobic.001G320900
Sobic.001G321400
Sobic.001G321900
Sobic.001G328200
Sobic.001G328500
Sobic.001G330100
Sobic.001G330200
Sobic.001G330400
Sobic.001G333900
Sobic.001G344000
Sobic.001G347901
Sobic.001G355400
Sobic.001G356000
Sobic.001G357200
Sobic.001G357300
Sobic.001G360200
Sobic.001G365900
Sobic.001G366700
Sobic.001G370600
Sobic.001G371400
Sobic.001G371900
Sobic.001G373200
Sobic.001G374700
Sobic.001G374900
Sobic.001G377000
Sobic.001G381200
Sobic.001G382400
Sobic.001G386400
Sobic.001G387600
Sobic.001G389800
Sobic.001G393800
Sobic.001G396300
Sobic.001G400300
Sobic.001G401600
Sobic.001G401700
Sobic.001G402050
Sobic.001G404500
Sobic.001G406800
Sobic.001G407000
Sobic.001G416200
Sobic.001G421300
Sobic.001G421700
Sobic.001G425400
Sobic.001G425800
Sobic.001G426200
Sobic.001G431000
Sobic.001G433200
Sobic.001G434400
Sobic.001G434450
Sobic.001G435400
Sobic.001G436100
Sobic.001G438400
Sobic.001G438500
Sobic.001G438700
Sobic.001G439100
Sobic.001G442000
Sobic.001G442100
Sobic.001G443800
Sobic.001G447500
Sobic.001G447600
Sobic.001G447900
Sobic.001G453200
Sobic.001G455000
Sobic.001G461000
Sobic.001G467300
Sobic.001G469900
Sobic.001G470000
Sobic.001G470800
Sobic.001G472600
Sobic.001G473400
Sobic.001G476300
Sobic.001G478000
Sobic.001G478100
Sobic.001G483200
Sobic.001G485500
Sobic.001G485600
Sobic.001G493001
Sobic.001G500000
Sobic.001G500200
Sobic.001G501300
Sobic.001G503500
Sobic.001G513800
Sobic.001G514100
Sobic.001G514200
Sobic.001G514300
Sobic.001G514400
Sobic.001G516100
Sobic.001G516800
Sobic.001G518500
Sobic.001G518700
Sobic.001G519800
Sobic.001G520400
Sobic.001G524200
Sobic.001G524900
Sobic.001G526100
Sobic.001G532700
Sobic.001G533400
Sobic.001G535400
Sobic.001G536500
Sobic.001G537700
Sobic.001G544100
Sobic.002G002200
Sobic.002G004900
Sobic.002G006600
Sobic.002G007100
Sobic.002G007300
Sobic.002G028700
Sobic.002G030200
Sobic.002G033200
Sobic.002G033900
Sobic.002G045000
Sobic.002G046800
Sobic.002G047600
Sobic.002G049300
Sobic.002G051100
Sobic.002G052900
Sobic.002G054400
Sobic.002G056200
Sobic.002G056500
Sobic.002G072100
Sobic.002G072700
Sobic.002G073800
Sobic.002G074200
Sobic.002G075800
Sobic.002G075900
Sobic.002G076100
Sobic.002G077000
Sobic.002G077100
Sobic.002G077900
Sobic.002G078400
Sobic.002G082350
Sobic.002G082400
Sobic.002G085100
Sobic.002G085200
Sobic.002G085800
Sobic.002G088000
Sobic.002G090700
Sobic.002G092200
Sobic.002G113800
Sobic.002G119500
Sobic.002G124700
Sobic.002G125000
Sobic.002G125900
Sobic.002G127800
Sobic.002G133100
Sobic.002G133800
Sobic.002G141000
Sobic.002G158800
Sobic.002G160400
Sobic.002G172000
Sobic.002G175400
Sobic.002G179500
Sobic.002G180000
Sobic.002G180300
Sobic.002G190100
Sobic.002G190900
Sobic.002G196500
Sobic.002G197100
Sobic.002G202700
Sobic.002G202800
Sobic.002G203100
Sobic.002G206600
Sobic.002G209400
Sobic.002G212000
Sobic.002G213800
Sobic.002G218500
Sobic.002G221600
Sobic.002G221900
Sobic.002G225700
Sobic.002G231300
Sobic.002G233800
Sobic.002G242000
Sobic.002G245800
Sobic.002G249500
Sobic.002G249600
Sobic.002G251900
Sobic.002G252000
Sobic.002G252900
Sobic.002G253100
Sobic.002G254900
Sobic.002G255000
Sobic.002G257200
Sobic.002G259400
Sobic.002G262000
Sobic.002G270000
Sobic.002G271200
Sobic.002G277900
Sobic.002G278200
Sobic.002G282500
Sobic.002G283500
Sobic.002G284200
Sobic.002G294500
Sobic.002G296600
Sobic.002G297300
Sobic.002G297900
Sobic.002G304900
Sobic.002G306700
Sobic.002G309500
Sobic.002G309700
Sobic.002G314300
Sobic.002G314800
Sobic.002G318300
Sobic.002G318600
Sobic.002G322400
Sobic.002G324000
Sobic.002G325300
Sobic.002G329600
Sobic.002G338500
Sobic.002G339200
Sobic.002G341500
Sobic.002G347300
Sobic.002G348000
Sobic.002G348700
Sobic.002G352700
Sobic.002G354900
Sobic.002G358800
Sobic.002G359700
Sobic.002G363500
Sobic.002G364100
Sobic.002G368400
Sobic.002G372400
Sobic.002G374900
Sobic.002G384700
Sobic.002G386400
Sobic.002G388100
Sobic.002G390600
Sobic.002G396000
Sobic.002G396400
Sobic.002G398800
Sobic.002G403000
Sobic.002G405600
Sobic.002G406500
Sobic.002G407900
Sobic.002G408100
Sobic.002G409500
Sobic.002G411900
Sobic.002G412600
Sobic.002G412700
Sobic.002G413500
Sobic.002G415500
Sobic.002G417800
Sobic.002G418300
Sobic.002G422300
Sobic.002G424600
Sobic.002G428200
Sobic.003G006833
Sobic.003G014300
Sobic.003G015900
Sobic.003G021200
Sobic.003G022300
Sobic.003G023300
Sobic.003G024200
Sobic.003G030700
Sobic.003G031200
Sobic.003G041900
Sobic.003G044100
Sobic.003G045600
Sobic.003G049300
Sobic.003G049600
Sobic.003G050400
Sobic.003G052500
Sobic.003G063300
Sobic.003G070900
Sobic.003G071901
Sobic.003G072300
Sobic.003G074700
Sobic.003G074900
Sobic.003G078200
Sobic.003G078400
Sobic.003G091400
Sobic.003G093600
Sobic.003G096000
Sobic.003G099400
Sobic.003G102600
Sobic.003G103300
Sobic.003G106500
Sobic.003G109766
Sobic.003G110600
Sobic.003G112800
Sobic.003G116600
Sobic.003G117500
Sobic.003G119400
Sobic.003G122200
Sobic.003G124300
Sobic.003G127400
Sobic.003G129900
Sobic.003G131200
Sobic.003G132600
Sobic.003G134300
Sobic.003G135400
Sobic.003G138900
Sobic.003G144700
Sobic.003G151300
Sobic.003G156400
Sobic.003G160700
Sobic.003G160800
Sobic.003G162100
Sobic.003G164700
Sobic.003G178500
Sobic.003G179000
Sobic.003G181700
Sobic.003G187000
Sobic.003G187800
Sobic.003G191000
Sobic.003G191700
Sobic.003G192200
Sobic.003G196700
Sobic.003G197000
Sobic.003G197100
Sobic.003G201500
Sobic.003G201700
Sobic.003G202500
Sobic.003G202800
Sobic.003G206800
Sobic.003G209000
Sobic.003G213900
Sobic.003G214400
Sobic.003G217800
Sobic.003G226400
Sobic.003G226700
Sobic.003G227700
Sobic.003G228000
Sobic.003G228200
Sobic.003G228500
Sobic.003G228600
Sobic.003G228900
Sobic.003G229000
Sobic.003G229100
Sobic.003G233500
Sobic.003G234200
Sobic.003G234400
Sobic.003G238000
Sobic.003G239900
Sobic.003G243600
Sobic.003G249800
Sobic.003G253300
Sobic.003G256200
Sobic.003G260900
Sobic.003G264000
Sobic.003G264200
Sobic.003G264400
Sobic.003G264500
Sobic.003G264600
Sobic.003G265200
Sobic.003G270500
Sobic.003G271500
Sobic.003G273400
Sobic.003G274700
Sobic.003G275200
Sobic.003G279100
Sobic.003G279800
Sobic.003G280900
Sobic.003G283400
Sobic.003G287000
Sobic.003G295100
Sobic.003G295400
Sobic.003G304200
Sobic.003G306000
Sobic.003G307700
Sobic.003G308200
Sobic.003G308300
Sobic.003G308800
Sobic.003G311500
Sobic.003G312200
Sobic.003G314500
Sobic.003G319900
Sobic.003G320600
Sobic.003G325300
Sobic.003G327700
Sobic.003G328000
Sobic.003G328800
Sobic.003G329400
Sobic.003G330100
Sobic.003G332401
Sobic.003G333700
Sobic.003G333800
Sobic.003G335300
Sobic.003G337400
Sobic.003G338400
Sobic.003G341100
Sobic.003G343200
Sobic.003G354000
Sobic.003G355400
Sobic.003G355600
Sobic.003G358600
Sobic.003G361100
Sobic.003G362400
Sobic.003G365700
Sobic.003G366200
Sobic.003G367500
Sobic.003G368100
Sobic.003G368700
Sobic.003G369500
Sobic.003G380300
Sobic.003G381200
Sobic.003G381700
Sobic.003G381900
Sobic.003G382000
Sobic.003G385000
Sobic.003G386600
Sobic.003G388251
Sobic.003G388300
Sobic.003G393900
Sobic.003G399000
Sobic.003G404000
Sobic.003G404500
Sobic.003G405700
Sobic.003G408100
Sobic.003G409600
Sobic.003G415400
Sobic.003G415500
Sobic.003G416500
Sobic.003G418700
Sobic.003G427600
Sobic.003G430000
Sobic.003G431900
Sobic.003G433100
Sobic.003G433900
Sobic.003G434000
Sobic.003G436500
Sobic.003G436700
Sobic.003G443300
Sobic.004G000400
Sobic.004G001300
Sobic.004G002500
Sobic.004G004800
Sobic.004G008400
Sobic.004G010300
Sobic.004G011300
Sobic.004G012000
Sobic.004G019700
Sobic.004G021000
Sobic.004G023200
Sobic.004G023400
Sobic.004G024200
Sobic.004G027000
Sobic.004G027500
Sobic.004G028400
Sobic.004G028500
Sobic.004G032000
Sobic.004G035900
Sobic.004G036400
Sobic.004G039200
Sobic.004G039400
Sobic.004G039600
Sobic.004G040200
Sobic.004G041500
Sobic.004G046500
Sobic.004G049300
Sobic.004G055100
Sobic.004G055200
Sobic.004G056900
Sobic.004G058200
Sobic.004G058500
Sobic.004G063750
Sobic.004G064400
Sobic.004G065900
Sobic.004G068100
Sobic.004G070700
Sobic.004G071000
Sobic.004G078000
Sobic.004G079100
Sobic.004G082900
Sobic.004G085700
Sobic.004G093400
Sobic.004G095000
Sobic.004G096500
Sobic.004G099800
Sobic.004G108300
Sobic.004G109000
Sobic.004G116100
Sobic.004G122800
Sobic.004G128200
Sobic.004G130800
Sobic.004G141200
Sobic.004G142800
Sobic.004G145701
Sobic.004G152400
Sobic.004G152800
Sobic.004G153300
Sobic.004G153400
Sobic.004G153600
Sobic.004G155400
Sobic.004G155800
Sobic.004G162000
Sobic.004G163600
Sobic.004G163700
Sobic.004G165200
Sobic.004G169000
Sobic.004G172700
Sobic.004G175500
Sobic.004G177400
Sobic.004G179600
Sobic.004G183200
Sobic.004G188400
Sobic.004G191500
Sobic.004G192800
Sobic.004G196400
Sobic.004G196800
Sobic.004G199600
Sobic.004G200400
Sobic.004G202000
Sobic.004G205100
Sobic.004G206100
Sobic.004G208400
Sobic.004G209900
Sobic.004G210900
Sobic.004G212300
Sobic.004G214000
Sobic.004G216600
Sobic.004G218600
Sobic.004G219700
Sobic.004G222300
Sobic.004G227300
Sobic.004G227900
Sobic.004G228200
Sobic.004G229200
Sobic.004G229300
Sobic.004G229400
Sobic.004G237800
Sobic.004G242100
Sobic.004G244000
Sobic.004G247100
Sobic.004G249400
Sobic.004G249500
Sobic.004G250900
Sobic.004G255600
Sobic.004G258600
Sobic.004G259101
Sobic.004G259200
Sobic.004G259700
Sobic.004G260600
Sobic.004G261600
Sobic.004G265000
Sobic.004G266000
Sobic.004G271400
Sobic.004G277800
Sobic.004G279000
Sobic.004G281900
Sobic.004G283500
Sobic.004G284500
Sobic.004G288700
Sobic.004G296800
Sobic.004G296900
Sobic.004G299850
Sobic.004G302800
Sobic.004G303200
Sobic.004G303300
Sobic.004G312500
Sobic.004G313100
Sobic.004G314900
Sobic.004G318600
Sobic.004G319000
Sobic.004G321300
Sobic.004G323600
Sobic.004G332400
Sobic.004G333200
Sobic.004G334400
Sobic.004G334900
Sobic.004G335600
Sobic.004G335800
Sobic.004G338200
Sobic.004G342400
Sobic.004G343200
Sobic.004G344800
Sobic.004G345800
Sobic.004G351200
Sobic.004G353200
Sobic.004G354400
Sobic.004G355900
Sobic.004G358200
Sobic.005G004500
Sobic.005G012200
Sobic.005G013300
Sobic.005G017000
Sobic.005G030100
Sobic.005G033100
Sobic.005G033400
Sobic.005G036500
Sobic.005G045000
Sobic.005G050600
Sobic.005G055000
Sobic.005G058800
Sobic.005G070400
Sobic.005G082500
Sobic.005G084400
Sobic.005G090600
Sobic.005G102800
Sobic.005G111900
Sobic.005G112800
Sobic.005G126600
Sobic.005G134100
Sobic.005G140001
Sobic.005G140500
Sobic.005G146300
Sobic.005G160900
Sobic.005G168100
Sobic.005G169200
Sobic.005G169300
Sobic.005G169400
Sobic.005G182400
Sobic.005G191700
Sobic.005G199400
Sobic.005G203800
Sobic.005G204300
Sobic.005G204700
Sobic.005G206300
Sobic.005G216900
Sobic.006G002201
Sobic.006G011300
Sobic.006G016900
Sobic.006G028300
Sobic.006G029800
Sobic.006G038200
Sobic.006G043700
Sobic.006G047100
Sobic.006G048700
Sobic.006G049300
Sobic.006G056000
Sobic.006G066200
Sobic.006G066500
Sobic.006G066800
Sobic.006G068700
Sobic.006G073500
Sobic.006G077300
Sobic.006G080000
Sobic.006G081100
Sobic.006G084400
Sobic.006G087700
Sobic.006G089300
Sobic.006G095800
Sobic.006G095900
Sobic.006G096100
Sobic.006G101600
Sobic.006G103100
Sobic.006G103400
Sobic.006G105900
Sobic.006G108600
Sobic.006G109300
Sobic.006G109700
Sobic.006G115000
Sobic.006G117000
Sobic.006G125400
Sobic.006G138600
Sobic.006G138800
Sobic.006G141500
Sobic.006G141700
Sobic.006G147300
Sobic.006G148400
Sobic.006G150700
Sobic.006G155500
Sobic.006G156600
Sobic.006G157000
Sobic.006G157600
Sobic.006G159300
Sobic.006G159600
Sobic.006G160200
Sobic.006G160700
Sobic.006G167900
Sobic.006G168100
Sobic.006G176700
Sobic.006G178400
Sobic.006G179100
Sobic.006G182500
Sobic.006G183500
Sobic.006G184400
Sobic.006G185700
Sobic.006G193000
Sobic.006G195600
Sobic.006G195700
Sobic.006G197700
Sobic.006G201500
Sobic.006G206500
Sobic.006G207800
Sobic.006G210800
Sobic.006G216900
Sobic.006G219300
Sobic.006G220800
Sobic.006G221200
Sobic.006G222400
Sobic.006G234100
Sobic.006G238200
Sobic.006G240500
Sobic.006G244900
Sobic.006G249700
Sobic.006G258900
Sobic.006G261300
Sobic.006G261700
Sobic.006G264201
Sobic.006G269700
Sobic.006G272600
Sobic.006G274300
Sobic.006G276700
Sobic.006G280050
Sobic.007G001800
Sobic.007G013400
Sobic.007G016600
Sobic.007G018300
Sobic.007G019000
Sobic.007G022200
Sobic.007G022600
Sobic.007G023100
Sobic.007G025400
Sobic.007G029100
Sobic.007G030900
Sobic.007G032400
Sobic.007G043600
Sobic.007G045600
Sobic.007G046200
Sobic.007G047700
Sobic.007G052700
Sobic.007G055000
Sobic.007G061400
Sobic.007G061800
Sobic.007G067700
Sobic.007G071500
Sobic.007G071700
Sobic.007G071900
Sobic.007G081300
Sobic.007G085001
Sobic.007G088200
Sobic.007G096700
Sobic.007G106400
Sobic.007G119400
Sobic.007G126200
Sobic.007G132400
Sobic.007G132900
Sobic.007G136700
Sobic.007G136900
Sobic.007G140700
Sobic.007G140800
Sobic.007G140900
Sobic.007G143700
Sobic.007G147300
Sobic.007G148200
Sobic.007G150100
Sobic.007G151900
Sobic.007G153900
Sobic.007G156200
Sobic.007G156700
Sobic.007G160600
Sobic.007G161200
Sobic.007G166600
Sobic.007G171000
Sobic.007G171800
Sobic.007G178000
Sobic.007G180900
Sobic.007G182101
Sobic.007G183700
Sobic.007G184600
Sobic.007G185100
Sobic.007G191100
Sobic.007G192100
Sobic.007G192800
Sobic.007G194300
Sobic.007G194400
Sobic.007G194700
Sobic.007G195800
Sobic.007G196600
Sobic.007G198000
Sobic.007G198100
Sobic.007G201800
Sobic.007G205600
Sobic.007G205800
Sobic.007G212200
Sobic.007G212600
Sobic.007G213700
Sobic.007G217000
Sobic.007G225400
Sobic.007G225700
Sobic.008G010800
Sobic.008G012400
Sobic.008G021700
Sobic.008G022600
Sobic.008G030000
Sobic.008G030600
Sobic.008G030700
Sobic.008G031000
Sobic.008G032800
Sobic.008G033700
Sobic.008G034000
Sobic.008G042900
Sobic.008G051800
Sobic.008G053200
Sobic.008G053800
Sobic.008G057900
Sobic.008G058600
Sobic.008G078300
Sobic.008G078600
Sobic.008G084100
Sobic.008G097000
Sobic.008G098098
Sobic.008G100000
Sobic.008G110300
Sobic.008G111800
Sobic.008G112600
Sobic.008G113600
Sobic.008G116500
Sobic.008G119400
Sobic.008G125900
Sobic.008G130000
Sobic.008G131200
Sobic.008G133500
Sobic.008G147900
Sobic.008G151432
Sobic.008G152400
Sobic.008G153400
Sobic.008G153600
Sobic.008G156900
Sobic.008G162300
Sobic.008G171000
Sobic.008G177200
Sobic.008G179900
Sobic.008G185400
Sobic.008G185900
Sobic.008G186200
Sobic.008G188700
Sobic.008G190200
Sobic.009G003000
Sobic.009G004100
Sobic.009G004200
Sobic.009G004500
Sobic.009G004600
Sobic.009G006700
Sobic.009G008900
Sobic.009G011400
Sobic.009G011700
Sobic.009G013400
Sobic.009G015100
Sobic.009G015700
Sobic.009G016300
Sobic.009G027000
Sobic.009G028500
Sobic.009G029700
Sobic.009G034400
Sobic.009G036200
Sobic.009G036900
Sobic.009G042200
Sobic.009G043000
Sobic.009G044200
Sobic.009G046800
Sobic.009G049300
Sobic.009G050100
Sobic.009G050300
Sobic.009G051600
Sobic.009G052600
Sobic.009G059100
Sobic.009G059400
Sobic.009G063400
Sobic.009G065400
Sobic.009G066500
Sobic.009G084900
Sobic.009G088600
Sobic.009G094300
Sobic.009G105600
Sobic.009G108600
Sobic.009G111200
Sobic.009G113400
Sobic.009G119000
Sobic.009G123600
Sobic.009G124000
Sobic.009G126900
Sobic.009G129500
Sobic.009G135500
Sobic.009G137200
Sobic.009G137600
Sobic.009G137700
Sobic.009G140800
Sobic.009G141800
Sobic.009G151700
Sobic.009G152600
Sobic.009G152700
Sobic.009G153600
Sobic.009G153700
Sobic.009G160800
Sobic.009G161100
Sobic.009G171600
Sobic.009G173500
Sobic.009G178200
Sobic.009G178900
Sobic.009G180800
Sobic.009G182000
Sobic.009G183700
Sobic.009G187700
Sobic.009G190500
Sobic.009G191700
Sobic.009G195700
Sobic.009G198500
Sobic.009G199800
Sobic.009G200100
Sobic.009G203100
Sobic.009G205200
Sobic.009G212400
Sobic.009G212600
Sobic.009G213300
Sobic.009G214000
Sobic.009G216050
Sobic.009G216800
Sobic.009G221400
Sobic.009G222900
Sobic.009G233300
Sobic.009G235300
Sobic.009G237000
Sobic.009G240400
Sobic.009G243100
Sobic.009G243900
Sobic.009G247900
Sobic.009G253400
Sobic.010G000100
Sobic.010G000300
Sobic.010G000500
Sobic.010G003100
Sobic.010G007500
Sobic.010G012001
Sobic.010G012800
Sobic.010G012900
Sobic.010G016300
Sobic.010G017800
Sobic.010G021800
Sobic.010G023400
Sobic.010G026925
Sobic.010G030100
Sobic.010G030200
Sobic.010G037600
Sobic.010G047700
Sobic.010G052600
Sobic.010G054200
Sobic.010G055000
Sobic.010G058500
Sobic.010G066300
Sobic.010G069600
Sobic.010G071700
Sobic.010G072900
Sobic.010G074300
Sobic.010G078400
Sobic.010G082800
Sobic.010G083900
Sobic.010G084000
Sobic.010G088400
Sobic.010G088500
Sobic.010G095200
Sobic.010G096300
Sobic.010G101000
Sobic.010G101300
Sobic.010G104400
Sobic.010G105600
Sobic.010G107200
Sobic.010G108500
Sobic.010G108900
Sobic.010G110000
Sobic.010G113000
Sobic.010G113800
Sobic.010G120800
Sobic.010G129600
Sobic.010G141600
Sobic.010G155600
Sobic.010G166700
Sobic.010G167900
Sobic.010G173800
Sobic.010G179800
Sobic.010G183500
Sobic.010G187600
Sobic.010G188300
Sobic.010G189300
Sobic.010G190600
Sobic.010G199800
Sobic.010G201700
Sobic.010G204600
Sobic.010G204700
Sobic.010G205000
Sobic.010G205300
Sobic.010G205800
Sobic.010G208000
Sobic.010G209100
Sobic.010G211400
Sobic.010G220100
Sobic.010G224900
Sobic.010G230000
Sobic.010G230700
Sobic.010G233800
Sobic.010G237000
Sobic.010G241000
Sobic.010G243200
Sobic.010G249500
Sobic.010G251100
Sobic.010G254801
Sobic.010G257700
Sobic.010G262000
Sobic.010G265300
Sobic.010G267000
Sobic.010G267300
Sobic.010G270200
Sobic.010G272800
Sobic.010G273900
Sobic.010G274500
Sobic.010G276000
Sobic.010G276800

## Sheet: TableS3.genesetB
Sobic.001G005700
Sobic.001G006700
Sobic.001G007000
Sobic.001G010500
Sobic.001G010900
Sobic.001G011300
Sobic.001G011700
Sobic.001G011800
Sobic.001G012000
Sobic.001G014100
Sobic.001G016000
Sobic.001G017100
Sobic.001G021000
Sobic.001G021200
Sobic.001G021300
Sobic.001G027600
Sobic.001G028400
Sobic.001G029100
Sobic.001G032200
Sobic.001G033200
Sobic.001G033400
Sobic.001G034100
Sobic.001G034500
Sobic.001G036800
Sobic.001G036900
Sobic.001G038100
Sobic.001G039900
Sobic.001G040100
Sobic.001G040800
Sobic.001G041400
Sobic.001G046100
Sobic.001G046900
Sobic.001G049400
Sobic.001G051700
Sobic.001G052600
Sobic.001G056400
Sobic.001G056601
Sobic.001G058100
Sobic.001G058900
Sobic.001G064900
Sobic.001G066100
Sobic.001G066400
Sobic.001G067700
Sobic.001G068301
Sobic.001G073400
Sobic.001G074300
Sobic.001G075000
Sobic.001G079500
Sobic.001G080900
Sobic.001G082200
Sobic.001G082300
Sobic.001G082500
Sobic.001G083400
Sobic.001G085300
Sobic.001G089800
Sobic.001G090500
Sobic.001G092600
Sobic.001G094800
Sobic.001G100501
Sobic.001G103000
Sobic.001G103100
Sobic.001G103200
Sobic.001G104300
Sobic.001G104900
Sobic.001G105500
Sobic.001G106100
Sobic.001G106800
Sobic.001G108500
Sobic.001G108600
Sobic.001G111000
Sobic.001G112700
Sobic.001G112900
Sobic.001G115300
Sobic.001G116500
Sobic.001G118400
Sobic.001G120400
Sobic.001G122000
Sobic.001G129400
Sobic.001G129900
Sobic.001G130000
Sobic.001G130200
Sobic.001G131100
Sobic.001G131800
Sobic.001G134400
Sobic.001G135500
Sobic.001G136900
Sobic.001G138000
Sobic.001G138800
Sobic.001G140000
Sobic.001G141600
Sobic.001G141800
Sobic.001G148700
Sobic.001G148900
Sobic.001G149700
Sobic.001G152100
Sobic.001G155400
Sobic.001G158500
Sobic.001G158900
Sobic.001G166300
Sobic.001G167100
Sobic.001G169900
Sobic.001G172000
Sobic.001G180200
Sobic.001G181500
Sobic.001G182200
Sobic.001G187200
Sobic.001G188600
Sobic.001G188700
Sobic.001G192600
Sobic.001G192700
Sobic.001G193500
Sobic.001G195000
Sobic.001G195700
Sobic.001G196800
Sobic.001G199000
Sobic.001G201900
Sobic.001G204501
Sobic.001G205000
Sobic.001G207600
Sobic.001G217000
Sobic.001G219300
Sobic.001G222600
Sobic.001G222900
Sobic.001G224200
Sobic.001G226100
Sobic.001G228100
Sobic.001G230400
Sobic.001G234500
Sobic.001G236900
Sobic.001G237100
Sobic.001G240000
Sobic.001G249300
Sobic.001G249500
Sobic.001G251500
Sobic.001G251800
Sobic.001G254700
Sobic.001G258100
Sobic.001G273700
Sobic.001G283200
Sobic.001G284100
Sobic.001G287600
Sobic.001G287900
Sobic.001G290100
Sobic.001G290766
Sobic.001G293800
Sobic.001G294000
Sobic.001G296500
Sobic.001G298300
Sobic.001G298400
Sobic.001G298500
Sobic.001G303200
Sobic.001G309600
Sobic.001G310200
Sobic.001G316200
Sobic.001G316500
Sobic.001G317000
Sobic.001G317200
Sobic.001G317400
Sobic.001G317600
Sobic.001G317700
Sobic.001G318000
Sobic.001G318300
Sobic.001G318600
Sobic.001G319500
Sobic.001G320400
Sobic.001G329400
Sobic.001G329800
Sobic.001G330100
Sobic.001G330200
Sobic.001G330400
Sobic.001G333300
Sobic.001G333500
Sobic.001G340000
Sobic.001G343900
Sobic.001G344000
Sobic.001G347901
Sobic.001G351100
Sobic.001G351200
Sobic.001G351400
Sobic.001G351500
Sobic.001G353400
Sobic.001G355300
Sobic.001G357200
Sobic.001G358000
Sobic.001G358200
Sobic.001G361700
Sobic.001G364100
Sobic.001G368400
Sobic.001G369401
Sobic.001G369500
Sobic.001G372700
Sobic.001G374000
Sobic.001G378200
Sobic.001G378700
Sobic.001G381500
Sobic.001G382200
Sobic.001G382700
Sobic.001G383900
Sobic.001G386700
Sobic.001G387200
Sobic.001G387800
Sobic.001G391900
Sobic.001G393500
Sobic.001G393600
Sobic.001G394800
Sobic.001G397600
Sobic.001G398300
Sobic.001G399300
Sobic.001G401900
Sobic.001G402050
Sobic.001G403800
Sobic.001G404100
Sobic.001G406300
Sobic.001G409200
Sobic.001G410100
Sobic.001G412400
Sobic.001G412700
Sobic.001G412800
Sobic.001G413100
Sobic.001G414500
Sobic.001G421000
Sobic.001G421300
Sobic.001G422900
Sobic.001G427200
Sobic.001G429000
Sobic.001G429900
Sobic.001G430000
Sobic.001G433400
Sobic.001G435201
Sobic.001G439300
Sobic.001G439500
Sobic.001G439700
Sobic.001G440200
Sobic.001G442000
Sobic.001G442100
Sobic.001G443800
Sobic.001G447500
Sobic.001G447900
Sobic.001G448700
Sobic.001G450700
Sobic.001G452600
Sobic.001G452900
Sobic.001G453200
Sobic.001G454500
Sobic.001G455500
Sobic.001G459700
Sobic.001G460900
Sobic.001G462100
Sobic.001G462401
Sobic.001G466600
Sobic.001G466700
Sobic.001G466900
Sobic.001G468000
Sobic.001G468400
Sobic.001G470000
Sobic.001G471900
Sobic.001G472600
Sobic.001G473900
Sobic.001G475600
Sobic.001G476300
Sobic.001G481800
Sobic.001G484700
Sobic.001G485600
Sobic.001G486500
Sobic.001G490900
Sobic.001G491200
Sobic.001G492200
Sobic.001G492900
Sobic.001G493001
Sobic.001G495000
Sobic.001G495300
Sobic.001G498200
Sobic.001G499100
Sobic.001G500000
Sobic.001G500200
Sobic.001G504200
Sobic.001G509200
Sobic.001G509500
Sobic.001G513100
Sobic.001G513800
Sobic.001G514100
Sobic.001G514200
Sobic.001G514300
Sobic.001G514400
Sobic.001G518500
Sobic.001G519100
Sobic.001G519900
Sobic.001G520800
Sobic.001G521500
Sobic.001G523200
Sobic.001G523700
Sobic.001G525000
Sobic.001G527600
Sobic.001G530350
Sobic.001G533300
Sobic.001G533400
Sobic.001G535500
Sobic.001G539500
Sobic.002G002700
Sobic.002G004800
Sobic.002G005600
Sobic.002G007100
Sobic.002G009900
Sobic.002G020400
Sobic.002G023100
Sobic.002G024000
Sobic.002G027600
Sobic.002G028700
Sobic.002G030200
Sobic.002G034600
Sobic.002G037600
Sobic.002G045000
Sobic.002G047000
Sobic.002G049300
Sobic.002G054700
Sobic.002G054901
Sobic.002G057600
Sobic.002G064000
Sobic.002G064400
Sobic.002G068000
Sobic.002G074200
Sobic.002G078400
Sobic.002G081100
Sobic.002G081600
Sobic.002G083600
Sobic.002G085100
Sobic.002G085200
Sobic.002G085800
Sobic.002G088000
Sobic.002G088700
Sobic.002G104801
Sobic.002G105600
Sobic.002G107800
Sobic.002G107900
Sobic.002G110400
Sobic.002G111300
Sobic.002G111800
Sobic.002G113800
Sobic.002G115000
Sobic.002G117200
Sobic.002G119100
Sobic.002G122700
Sobic.002G124700
Sobic.002G125000
Sobic.002G125800
Sobic.002G130000
Sobic.002G141300
Sobic.002G141900
Sobic.002G151500
Sobic.002G156100
Sobic.002G156900
Sobic.002G160600
Sobic.002G161800
Sobic.002G172700
Sobic.002G175400
Sobic.002G177300
Sobic.002G177800
Sobic.002G178000
Sobic.002G180400
Sobic.002G180600
Sobic.002G181300
Sobic.002G181700
Sobic.002G187500
Sobic.002G188500
Sobic.002G188700
Sobic.002G189300
Sobic.002G189800
Sobic.002G192900
Sobic.002G193500
Sobic.002G194900
Sobic.002G195000
Sobic.002G198500
Sobic.002G198700
Sobic.002G200600
Sobic.002G200700
Sobic.002G202700
Sobic.002G202800
Sobic.002G203100
Sobic.002G204000
Sobic.002G210200
Sobic.002G213300
Sobic.002G214800
Sobic.002G216000
Sobic.002G219400
Sobic.002G220900
Sobic.002G221600
Sobic.002G221800
Sobic.002G224800
Sobic.002G224900
Sobic.002G225100
Sobic.002G227500
Sobic.002G227700
Sobic.002G227800
Sobic.002G227900
Sobic.002G228000
Sobic.002G228200
Sobic.002G228400
Sobic.002G228500
Sobic.002G228600
Sobic.002G230100
Sobic.002G232400
Sobic.002G233800
Sobic.002G233900
Sobic.002G235900
Sobic.002G236200
Sobic.002G246000
Sobic.002G248400
Sobic.002G251900
Sobic.002G253900
Sobic.002G254200
Sobic.002G254700
Sobic.002G255400
Sobic.002G256300
Sobic.002G257600
Sobic.002G259800
Sobic.002G261700
Sobic.002G265400
Sobic.002G265500
Sobic.002G266000
Sobic.002G269032
Sobic.002G269100
Sobic.002G269300
Sobic.002G269400
Sobic.002G270000
Sobic.002G271700
Sobic.002G272600
Sobic.002G272800
Sobic.002G272900
Sobic.002G273600
Sobic.002G275100
Sobic.002G276700
Sobic.002G276800
Sobic.002G278500
Sobic.002G282000
Sobic.002G282500
Sobic.002G283500
Sobic.002G289800
Sobic.002G293500
Sobic.002G294500
Sobic.002G296400
Sobic.002G296600
Sobic.002G296900
Sobic.002G297000
Sobic.002G297700
Sobic.002G298400
Sobic.002G299900
Sobic.002G301000
Sobic.002G306900
Sobic.002G312900
Sobic.002G314200
Sobic.002G319400
Sobic.002G321400
Sobic.002G323300
Sobic.002G327500
Sobic.002G327700
Sobic.002G327800
Sobic.002G328000
Sobic.002G328500
Sobic.002G329800
Sobic.002G329900
Sobic.002G330000
Sobic.002G330600
Sobic.002G335300
Sobic.002G338100
Sobic.002G339200
Sobic.002G341300
Sobic.002G341500
Sobic.002G346200
Sobic.002G348600
Sobic.002G350400
Sobic.002G350800
Sobic.002G350901
Sobic.002G351200
Sobic.002G353300
Sobic.002G353800
Sobic.002G354501
Sobic.002G354900
Sobic.002G355400
Sobic.002G355500
Sobic.002G360200
Sobic.002G361900
Sobic.002G363400
Sobic.002G363600
Sobic.002G366900
Sobic.002G369800
Sobic.002G371300
Sobic.002G374100
Sobic.002G374650
Sobic.002G374900
Sobic.002G380300
Sobic.002G386400
Sobic.002G387200
Sobic.002G387400
Sobic.002G394400
Sobic.002G395600
Sobic.002G396400
Sobic.002G400000
Sobic.002G401800
Sobic.002G403400
Sobic.002G404400
Sobic.002G404900
Sobic.002G408100
Sobic.002G408500
Sobic.002G410700
Sobic.002G411900
Sobic.002G413400
Sobic.002G414400
Sobic.002G414600
Sobic.002G419100
Sobic.002G419200
Sobic.002G426700
Sobic.002G427300
Sobic.002G427900
Sobic.002G430900
Sobic.003G013000
Sobic.003G018300
Sobic.003G018400
Sobic.003G018900
Sobic.003G019200
Sobic.003G022300
Sobic.003G022900
Sobic.003G024200
Sobic.003G024900
Sobic.003G027400
Sobic.003G030900
Sobic.003G034900
Sobic.003G035700
Sobic.003G040200
Sobic.003G042900
Sobic.003G043000
Sobic.003G044200
Sobic.003G046700
Sobic.003G047300
Sobic.003G047500
Sobic.003G047700
Sobic.003G049200
Sobic.003G050400
Sobic.003G051500
Sobic.003G055300
Sobic.003G055700
Sobic.003G059300
Sobic.003G061300
Sobic.003G063300
Sobic.003G067300
Sobic.003G071901
Sobic.003G072300
Sobic.003G074900
Sobic.003G078200
Sobic.003G078400
Sobic.003G079200
Sobic.003G079400
Sobic.003G079700
Sobic.003G079800
Sobic.003G080700
Sobic.003G088800
Sobic.003G093400
Sobic.003G094200
Sobic.003G103300
Sobic.003G104700
Sobic.003G107500
Sobic.003G107800
Sobic.003G109200
Sobic.003G109766
Sobic.003G110700
Sobic.003G111200
Sobic.003G113900
Sobic.003G115700
Sobic.003G115800
Sobic.003G116600
Sobic.003G122200
Sobic.003G124300
Sobic.003G125400
Sobic.003G125701
Sobic.003G130000
Sobic.003G131600
Sobic.003G135000
Sobic.003G135201
Sobic.003G136800
Sobic.003G137100
Sobic.003G143401
Sobic.003G144900
Sobic.003G146300
Sobic.003G150800
Sobic.003G155400
Sobic.003G156000
Sobic.003G158400
Sobic.003G158700
Sobic.003G162000
Sobic.003G164700
Sobic.003G176000
Sobic.003G178500
Sobic.003G185500
Sobic.003G187000
Sobic.003G187800
Sobic.003G188000
Sobic.003G188100
Sobic.003G191400
Sobic.003G193800
Sobic.003G194400
Sobic.003G196000
Sobic.003G199500
Sobic.003G200501
Sobic.003G201900
Sobic.003G202200
Sobic.003G202300
Sobic.003G202500
Sobic.003G206800
Sobic.003G212300
Sobic.003G214000
Sobic.003G217800
Sobic.003G220200
Sobic.003G223500
Sobic.003G226400
Sobic.003G226700
Sobic.003G227700
Sobic.003G228000
Sobic.003G228200
Sobic.003G228500
Sobic.003G228600
Sobic.003G228900
Sobic.003G229000
Sobic.003G229100
Sobic.003G229300
Sobic.003G229400
Sobic.003G229600
Sobic.003G231100
Sobic.003G232900
Sobic.003G235300
Sobic.003G237300
Sobic.003G238000
Sobic.003G239800
Sobic.003G243600
Sobic.003G244100
Sobic.003G244200
Sobic.003G248100
Sobic.003G248200
Sobic.003G249100
Sobic.003G249400
Sobic.003G253300
Sobic.003G256200
Sobic.003G258800
Sobic.003G261500
Sobic.003G263001
Sobic.003G264400
Sobic.003G264500
Sobic.003G264600
Sobic.003G273400
Sobic.003G273600
Sobic.003G275200
Sobic.003G279900
Sobic.003G280700
Sobic.003G283400
Sobic.003G292100
Sobic.003G292600
Sobic.003G292866
Sobic.003G293400
Sobic.003G294400
Sobic.003G294800
Sobic.003G295100
Sobic.003G296200
Sobic.003G297400
Sobic.003G299800
Sobic.003G302900
Sobic.003G304600
Sobic.003G306100
Sobic.003G306200
Sobic.003G308500
Sobic.003G309200
Sobic.003G309400
Sobic.003G310200
Sobic.003G314300
Sobic.003G316700
Sobic.003G322400
Sobic.003G327700
Sobic.003G328200
Sobic.003G330900
Sobic.003G332401
Sobic.003G333700
Sobic.003G336500
Sobic.003G336800
Sobic.003G336900
Sobic.003G339200
Sobic.003G339800
Sobic.003G341400
Sobic.003G344800
Sobic.003G346100
Sobic.003G348400
Sobic.003G350100
Sobic.003G352500
Sobic.003G353400
Sobic.003G354500
Sobic.003G356000
Sobic.003G357100
Sobic.003G358100
Sobic.003G358900
Sobic.003G359900
Sobic.003G360800
Sobic.003G360900
Sobic.003G361900
Sobic.003G363400
Sobic.003G366200
Sobic.003G367451
Sobic.003G368300
Sobic.003G374000
Sobic.003G375800
Sobic.003G376400
Sobic.003G379700
Sobic.003G380000
Sobic.003G380600
Sobic.003G380900
Sobic.003G381300
Sobic.003G381600
Sobic.003G392100
Sobic.003G395400
Sobic.003G400200
Sobic.003G400800
Sobic.003G401400
Sobic.003G403400
Sobic.003G405900
Sobic.003G407300
Sobic.003G408100
Sobic.003G408800
Sobic.003G411900
Sobic.003G412100
Sobic.003G416500
Sobic.003G420500
Sobic.003G422900
Sobic.003G428300
Sobic.003G428600
Sobic.003G433300
Sobic.003G433750
Sobic.003G440300
Sobic.003G442800
Sobic.003G443300
Sobic.003G446100
Sobic.004G001700
Sobic.004G003401
Sobic.004G005000
Sobic.004G005300
Sobic.004G008400
Sobic.004G011700
Sobic.004G012000
Sobic.004G017200
Sobic.004G017300
Sobic.004G023200
Sobic.004G024200
Sobic.004G028000
Sobic.004G033200
Sobic.004G034700
Sobic.004G037700
Sobic.004G039200
Sobic.004G041500
Sobic.004G042600
Sobic.004G048700
Sobic.004G049500
Sobic.004G050100
Sobic.004G053700
Sobic.004G054500
Sobic.004G055000
Sobic.004G055500
Sobic.004G056400
Sobic.004G057000
Sobic.004G058500
Sobic.004G059900
Sobic.004G063000
Sobic.004G065300
Sobic.004G065900
Sobic.004G067100
Sobic.004G068300
Sobic.004G072000
Sobic.004G072200
Sobic.004G074300
Sobic.004G077300
Sobic.004G079100
Sobic.004G083300
Sobic.004G084200
Sobic.004G087100
Sobic.004G087300
Sobic.004G093800
Sobic.004G095500
Sobic.004G098200
Sobic.004G099500
Sobic.004G103300
Sobic.004G103400
Sobic.004G103901
Sobic.004G107200
Sobic.004G107800
Sobic.004G108300
Sobic.004G108600
Sobic.004G109100
Sobic.004G109600
Sobic.004G109900
Sobic.004G110200
Sobic.004G110300
Sobic.004G110400
Sobic.004G111000
Sobic.004G112400
Sobic.004G113800
Sobic.004G115350
Sobic.004G119500
Sobic.004G142800
Sobic.004G145600
Sobic.004G152400
Sobic.004G152900
Sobic.004G157300
Sobic.004G157700
Sobic.004G157800
Sobic.004G159400
Sobic.004G160700
Sobic.004G161600
Sobic.004G163700
Sobic.004G165200
Sobic.004G174700
Sobic.004G176200
Sobic.004G179700
Sobic.004G182500
Sobic.004G182700
Sobic.004G183800
Sobic.004G184400
Sobic.004G186500
Sobic.004G190200
Sobic.004G199300
Sobic.004G202200
Sobic.004G203200
Sobic.004G205100
Sobic.004G205800
Sobic.004G208400
Sobic.004G208700
Sobic.004G211100
Sobic.004G211400
Sobic.004G212300
Sobic.004G213000
Sobic.004G215500
Sobic.004G215700
Sobic.004G216400
Sobic.004G216600
Sobic.004G222800
Sobic.004G225000
Sobic.004G226700
Sobic.004G228100
Sobic.004G229100
Sobic.004G231900
Sobic.004G234100
Sobic.004G238500
Sobic.004G242000
Sobic.004G244300
Sobic.004G244400
Sobic.004G246500
Sobic.004G247200
Sobic.004G247600
Sobic.004G249400
Sobic.004G249800
Sobic.004G253300
Sobic.004G254000
Sobic.004G260000
Sobic.004G260600
Sobic.004G262900
Sobic.004G264400
Sobic.004G265400
Sobic.004G270200
Sobic.004G271400
Sobic.004G274900
Sobic.004G275000
Sobic.004G277000
Sobic.004G277800
Sobic.004G278100
Sobic.004G278300
Sobic.004G278400
Sobic.004G283201
Sobic.004G284900
Sobic.004G285800
Sobic.004G285900
Sobic.004G286500
Sobic.004G288100
Sobic.004G288700
Sobic.004G288900
Sobic.004G289000
Sobic.004G290100
Sobic.004G293000
Sobic.004G295200
Sobic.004G295300
Sobic.004G296300
Sobic.004G296800
Sobic.004G296900
Sobic.004G298000
Sobic.004G298300
Sobic.004G300300
Sobic.004G300600
Sobic.004G300900
Sobic.004G301300
Sobic.004G305200
Sobic.004G307600
Sobic.004G309600
Sobic.004G309900
Sobic.004G315000
Sobic.004G320700
Sobic.004G323600
Sobic.004G325600
Sobic.004G326100
Sobic.004G327700
Sobic.004G328800
Sobic.004G329300
Sobic.004G343900
Sobic.004G344100
Sobic.004G344800
Sobic.004G350300
Sobic.004G350900
Sobic.004G351200
Sobic.004G353800
Sobic.004G355700
Sobic.004G358500
Sobic.004G358700
Sobic.005G003800
Sobic.005G003900
Sobic.005G004500
Sobic.005G007800
Sobic.005G012000
Sobic.005G019700
Sobic.005G024700
Sobic.005G024800
Sobic.005G024900
Sobic.005G028400
Sobic.005G030500
Sobic.005G032000
Sobic.005G032200
Sobic.005G033000
Sobic.005G033400
Sobic.005G040900
Sobic.005G042000
Sobic.005G044100
Sobic.005G047000
Sobic.005G055000
Sobic.005G059300
Sobic.005G062200
Sobic.005G063800
Sobic.005G064600
Sobic.005G074500
Sobic.005G085200
Sobic.005G091300
Sobic.005G112800
Sobic.005G113300
Sobic.005G119900
Sobic.005G121100
Sobic.005G121200
Sobic.005G121300
Sobic.005G128400
Sobic.005G132000
Sobic.005G132400
Sobic.005G134100
Sobic.005G138200
Sobic.005G140500
Sobic.005G145100
Sobic.005G145201
Sobic.005G145400
Sobic.005G146300
Sobic.005G152000
Sobic.005G155800
Sobic.005G169500
Sobic.005G180800
Sobic.005G194100
Sobic.005G198200
Sobic.005G200900
Sobic.005G204500
Sobic.005G210600
Sobic.005G216900
Sobic.005G224700
Sobic.005G229000
Sobic.006G004400
Sobic.006G011300
Sobic.006G013500
Sobic.006G019300
Sobic.006G021800
Sobic.006G022900
Sobic.006G024000
Sobic.006G024500
Sobic.006G028300
Sobic.006G030800
Sobic.006G043800
Sobic.006G046900
Sobic.006G049200
Sobic.006G054300
Sobic.006G054500
Sobic.006G054800
Sobic.006G055400
Sobic.006G056400
Sobic.006G058600
Sobic.006G058900
Sobic.006G059700
Sobic.006G066800
Sobic.006G067700
Sobic.006G068700
Sobic.006G074100
Sobic.006G080900
Sobic.006G081200
Sobic.006G082100
Sobic.006G091600
Sobic.006G094500
Sobic.006G099700
Sobic.006G102000
Sobic.006G104700
Sobic.006G104900
Sobic.006G105000
Sobic.006G107100
Sobic.006G108400
Sobic.006G109100
Sobic.006G109700
Sobic.006G110900
Sobic.006G111100
Sobic.006G112600
Sobic.006G116100
Sobic.006G117000
Sobic.006G122700
Sobic.006G127200
Sobic.006G128900
Sobic.006G132100
Sobic.006G132200
Sobic.006G132700
Sobic.006G133800
Sobic.006G135000
Sobic.006G136100
Sobic.006G136500
Sobic.006G137600
Sobic.006G140801
Sobic.006G141700
Sobic.006G149700
Sobic.006G151200
Sobic.006G151600
Sobic.006G154800
Sobic.006G155500
Sobic.006G155700
Sobic.006G156600
Sobic.006G157500
Sobic.006G157700
Sobic.006G158200
Sobic.006G158266
Sobic.006G160100
Sobic.006G163401
Sobic.006G163900
Sobic.006G166400
Sobic.006G167900
Sobic.006G168100
Sobic.006G170400
Sobic.006G173900
Sobic.006G175800
Sobic.006G176700
Sobic.006G179100
Sobic.006G179800
Sobic.006G180100
Sobic.006G182900
Sobic.006G183500
Sobic.006G183600
Sobic.006G184800
Sobic.006G185300
Sobic.006G186100
Sobic.006G193600
Sobic.006G193900
Sobic.006G194000
Sobic.006G194100
Sobic.006G195000
Sobic.006G195100
Sobic.006G201500
Sobic.006G201800
Sobic.006G210300
Sobic.006G211000
Sobic.006G211200
Sobic.006G215400
Sobic.006G215600
Sobic.006G217200
Sobic.006G217800
Sobic.006G217900
Sobic.006G219300
Sobic.006G219500
Sobic.006G220000
Sobic.006G220200
Sobic.006G221200
Sobic.006G237800
Sobic.006G239000
Sobic.006G240500
Sobic.006G242000
Sobic.006G243000
Sobic.006G244800
Sobic.006G249700
Sobic.006G252900
Sobic.006G253900
Sobic.006G258500
Sobic.006G261300
Sobic.006G263200
Sobic.006G263700
Sobic.006G264000
Sobic.006G264100
Sobic.006G264201
Sobic.006G264900
Sobic.006G269400
Sobic.006G270200
Sobic.006G271800
Sobic.006G272600
Sobic.006G274300
Sobic.006G277750
Sobic.006G280050
Sobic.006G280600
Sobic.007G000100
Sobic.007G001800
Sobic.007G002800
Sobic.007G003250
Sobic.007G005300
Sobic.007G013200
Sobic.007G018200
Sobic.007G018300
Sobic.007G018700
Sobic.007G019000
Sobic.007G019600
Sobic.007G022200
Sobic.007G024200
Sobic.007G025400
Sobic.007G026200
Sobic.007G026600
Sobic.007G028700
Sobic.007G032600
Sobic.007G035600
Sobic.007G038100
Sobic.007G042900
Sobic.007G044400
Sobic.007G045700
Sobic.007G046200
Sobic.007G047700
Sobic.007G051900
Sobic.007G053100
Sobic.007G059700
Sobic.007G061400
Sobic.007G069400
Sobic.007G069600
Sobic.007G069700
Sobic.007G073400
Sobic.007G073700
Sobic.007G075900
Sobic.007G076100
Sobic.007G077001
Sobic.007G086500
Sobic.007G086600
Sobic.007G088200
Sobic.007G092200
Sobic.007G095500
Sobic.007G096000
Sobic.007G106400
Sobic.007G113300
Sobic.007G116600
Sobic.007G117400
Sobic.007G122200
Sobic.007G124500
Sobic.007G126100
Sobic.007G126300
Sobic.007G128000
Sobic.007G132500
Sobic.007G134000
Sobic.007G134100
Sobic.007G134600
Sobic.007G135900
Sobic.007G136900
Sobic.007G138700
Sobic.007G140900
Sobic.007G142600
Sobic.007G143000
Sobic.007G149600
Sobic.007G150200
Sobic.007G151100
Sobic.007G153600
Sobic.007G155900
Sobic.007G156600
Sobic.007G157800
Sobic.007G159500
Sobic.007G160200
Sobic.007G162200
Sobic.007G162600
Sobic.007G162700
Sobic.007G164000
Sobic.007G166100
Sobic.007G168500
Sobic.007G171800
Sobic.007G175900
Sobic.007G176800
Sobic.007G178200
Sobic.007G178500
Sobic.007G179800
Sobic.007G180900
Sobic.007G181500
Sobic.007G181900
Sobic.007G182600
Sobic.007G183800
Sobic.007G184400
Sobic.007G186800
Sobic.007G190700
Sobic.007G192200
Sobic.007G198300
Sobic.007G200100
Sobic.007G201500
Sobic.007G203100
Sobic.007G205600
Sobic.007G205800
Sobic.007G207800
Sobic.007G209600
Sobic.007G211600
Sobic.007G212300
Sobic.007G213700
Sobic.007G225200
Sobic.007G226300
Sobic.007G227100
Sobic.008G004000
Sobic.008G005900
Sobic.008G008400
Sobic.008G011700
Sobic.008G012300
Sobic.008G013900
Sobic.008G016000
Sobic.008G021100
Sobic.008G024200
Sobic.008G030600
Sobic.008G030700
Sobic.008G031000
Sobic.008G032000
Sobic.008G032600
Sobic.008G032800
Sobic.008G033700
Sobic.008G034600
Sobic.008G037700
Sobic.008G037800
Sobic.008G038400
Sobic.008G042900
Sobic.008G051800
Sobic.008G053200
Sobic.008G055900
Sobic.008G059900
Sobic.008G077900
Sobic.008G087000
Sobic.008G088200
Sobic.008G089100
Sobic.008G093000
Sobic.008G095000
Sobic.008G096000
Sobic.008G096200
Sobic.008G103800
Sobic.008G108300
Sobic.008G108601
Sobic.008G112600
Sobic.008G112800
Sobic.008G116400
Sobic.008G119501
Sobic.008G123600
Sobic.008G125900
Sobic.008G127200
Sobic.008G127500
Sobic.008G129000
Sobic.008G129700
Sobic.008G131200
Sobic.008G133700
Sobic.008G134300
Sobic.008G135000
Sobic.008G135701
Sobic.008G139700
Sobic.008G139800
Sobic.008G141400
Sobic.008G142200
Sobic.008G144000
Sobic.008G144800
Sobic.008G146900
Sobic.008G147300
Sobic.008G147700
Sobic.008G152100
Sobic.008G156400
Sobic.008G156900
Sobic.008G160700
Sobic.008G163700
Sobic.008G165000
Sobic.008G166100
Sobic.008G166300
Sobic.008G169300
Sobic.008G171500
Sobic.008G173400
Sobic.008G174966
Sobic.008G176900
Sobic.008G178800
Sobic.008G185900
Sobic.008G187100
Sobic.008G187800
Sobic.008G188600
Sobic.008G189300
Sobic.008G191400
Sobic.008G192800
Sobic.009G006700
Sobic.009G007800
Sobic.009G008900
Sobic.009G010400
Sobic.009G011700
Sobic.009G013600
Sobic.009G015700
Sobic.009G016600
Sobic.009G016633
Sobic.009G017732
Sobic.009G017800
Sobic.009G020500
Sobic.009G022100
Sobic.009G022200
Sobic.009G024300
Sobic.009G024600
Sobic.009G025800
Sobic.009G025900
Sobic.009G027300
Sobic.009G028300
Sobic.009G028500
Sobic.009G030600
Sobic.009G036400
Sobic.009G037000
Sobic.009G038701
Sobic.009G044200
Sobic.009G045300
Sobic.009G050000
Sobic.009G055700
Sobic.009G059100
Sobic.009G064300
Sobic.009G065400
Sobic.009G066100
Sobic.009G067200
Sobic.009G068000
Sobic.009G069500
Sobic.009G069700
Sobic.009G072900
Sobic.009G077800
Sobic.009G080200
Sobic.009G081800
Sobic.009G083000
Sobic.009G083200
Sobic.009G085500
Sobic.009G097200
Sobic.009G100200
Sobic.009G101300
Sobic.009G102100
Sobic.009G105600
Sobic.009G108600
Sobic.009G109000
Sobic.009G109700
Sobic.009G111500
Sobic.009G125400
Sobic.009G127201
Sobic.009G128400
Sobic.009G129500
Sobic.009G129600
Sobic.009G132600
Sobic.009G134600
Sobic.009G134900
Sobic.009G137800
Sobic.009G141500
Sobic.009G142200
Sobic.009G152100
Sobic.009G156900
Sobic.009G158000
Sobic.009G159000
Sobic.009G160100
Sobic.009G162100
Sobic.009G162200
Sobic.009G163800
Sobic.009G164500
Sobic.009G171200
Sobic.009G171700
Sobic.009G174500
Sobic.009G175200
Sobic.009G175900
Sobic.009G176000
Sobic.009G177500
Sobic.009G178000
Sobic.009G178900
Sobic.009G179100
Sobic.009G179700
Sobic.009G179800
Sobic.009G180800
Sobic.009G181200
Sobic.009G181300
Sobic.009G182000
Sobic.009G182400
Sobic.009G183200
Sobic.009G189400
Sobic.009G190800
Sobic.009G192100
Sobic.009G193300
Sobic.009G200100
Sobic.009G200700
Sobic.009G201700
Sobic.009G202900
Sobic.009G203200
Sobic.009G207100
Sobic.009G210200
Sobic.009G212000
Sobic.009G216000
Sobic.009G224800
Sobic.009G225700
Sobic.009G228900
Sobic.009G229700
Sobic.009G233700
Sobic.009G234300
Sobic.009G234500
Sobic.009G235300
Sobic.009G235600
Sobic.009G236100
Sobic.009G237000
Sobic.009G237600
Sobic.009G238500
Sobic.009G240400
Sobic.009G242400
Sobic.009G243800
Sobic.009G243900
Sobic.009G244700
Sobic.009G246300
Sobic.009G247900
Sobic.009G250400
Sobic.009G252400
Sobic.009G254900
Sobic.009G255300
Sobic.009G257100
Sobic.010G000100
Sobic.010G000300
Sobic.010G000500
Sobic.010G000800
Sobic.010G005000
Sobic.010G010700
Sobic.010G013200
Sobic.010G016300
Sobic.010G016500
Sobic.010G018500
Sobic.010G018900
Sobic.010G019800
Sobic.010G022000
Sobic.010G022300
Sobic.010G023800
Sobic.010G024500
Sobic.010G037600
Sobic.010G042600
Sobic.010G043500
Sobic.010G050700
Sobic.010G052600
Sobic.010G057300
Sobic.010G061700
Sobic.010G065800
Sobic.010G066300
Sobic.010G067100
Sobic.010G067800
Sobic.010G068400
Sobic.010G069100
Sobic.010G069500
Sobic.010G069600
Sobic.010G070200
Sobic.010G078300
Sobic.010G081600
Sobic.010G081700
Sobic.010G081800
Sobic.010G083100
Sobic.010G088300
Sobic.010G091100
Sobic.010G096100
Sobic.010G099200
Sobic.010G101200
Sobic.010G102700
Sobic.010G103500
Sobic.010G105300
Sobic.010G107200
Sobic.010G109500
Sobic.010G109600
Sobic.010G115800
Sobic.010G116500
Sobic.010G118200
Sobic.010G126800
Sobic.010G126900
Sobic.010G127200
Sobic.010G136000
Sobic.010G156800
Sobic.010G157100
Sobic.010G157300
Sobic.010G157500
Sobic.010G158400
Sobic.010G158766
Sobic.010G162200
Sobic.010G162400
Sobic.010G162700
Sobic.010G162800
Sobic.010G163600
Sobic.010G166100
Sobic.010G178900
Sobic.010G179150
Sobic.010G180700
Sobic.010G185700
Sobic.010G186200
Sobic.010G186400
Sobic.010G190600
Sobic.010G194900
Sobic.010G195000
Sobic.010G197000
Sobic.010G198000
Sobic.010G199800
Sobic.010G204400
Sobic.010G204600
Sobic.010G205500
Sobic.010G206400
Sobic.010G207500
Sobic.010G209100
Sobic.010G210000
Sobic.010G211400
Sobic.010G214800
Sobic.010G218000
Sobic.010G218500
Sobic.010G220100
Sobic.010G230700
Sobic.010G231100
Sobic.010G231300
Sobic.010G237000
Sobic.010G243200
Sobic.010G248000
Sobic.010G248200
Sobic.010G251300
Sobic.010G251400
Sobic.010G253400
Sobic.010G255500
Sobic.010G257600
Sobic.010G258500
Sobic.010G258700
Sobic.010G259900
Sobic.010G264400
Sobic.010G265600
Sobic.010G266200
Sobic.010G267600
Sobic.010G268200
Sobic.010G273900
Sobic.010G275200
Sobic.010G275800
Sobic.010G276800
Sobic.010G278500

## Sheet: TableS3.genesetC
Sobic.001G001300
Sobic.001G002600
Sobic.001G003100
Sobic.001G003200
Sobic.001G003500
Sobic.001G005600
Sobic.001G006400
Sobic.001G006700
Sobic.001G007100
Sobic.001G007500
Sobic.001G007600
Sobic.001G007800
Sobic.001G008300
Sobic.001G008800
Sobic.001G009900
Sobic.001G010500
Sobic.001G011300
Sobic.001G011600
Sobic.001G011700
Sobic.001G012000
Sobic.001G012900
Sobic.001G013000
Sobic.001G013500
Sobic.001G014200
Sobic.001G014800
Sobic.001G015400
Sobic.001G015800
Sobic.001G016900
Sobic.001G017600
Sobic.001G018000
Sobic.001G018100
Sobic.001G018500
Sobic.001G019200
Sobic.001G020600
Sobic.001G021000
Sobic.001G022300
Sobic.001G022500
Sobic.001G022600
Sobic.001G023800
Sobic.001G023900
Sobic.001G025700
Sobic.001G026500
Sobic.001G028100
Sobic.001G028400
Sobic.001G028500
Sobic.001G028700
Sobic.001G030100
Sobic.001G030200
Sobic.001G031400
Sobic.001G032200
Sobic.001G032550
Sobic.001G032800
Sobic.001G033200
Sobic.001G033300
Sobic.001G033400
Sobic.001G034500
Sobic.001G035400
Sobic.001G036800
Sobic.001G038700
Sobic.001G038800
Sobic.001G039400
Sobic.001G039600
Sobic.001G039900
Sobic.001G040100
Sobic.001G040500
Sobic.001G040600
Sobic.001G041400
Sobic.001G042500
Sobic.001G043100
Sobic.001G043800
Sobic.001G044300
Sobic.001G044900
Sobic.001G045600
Sobic.001G046100
Sobic.001G047200
Sobic.001G048100
Sobic.001G048200
Sobic.001G048700
Sobic.001G049400
Sobic.001G050200
Sobic.001G050300
Sobic.001G050400
Sobic.001G051300
Sobic.001G051500
Sobic.001G051700
Sobic.001G052400
Sobic.001G054700
Sobic.001G055900
Sobic.001G056300
Sobic.001G059100
Sobic.001G060300
Sobic.001G061700
Sobic.001G061800
Sobic.001G063400
Sobic.001G063600
Sobic.001G064500
Sobic.001G064600
Sobic.001G064900
Sobic.001G066400
Sobic.001G067200
Sobic.001G067300
Sobic.001G067700
Sobic.001G068301
Sobic.001G069500
Sobic.001G069800
Sobic.001G069900
Sobic.001G070800
Sobic.001G073000
Sobic.001G073150
Sobic.001G073500
Sobic.001G073600
Sobic.001G074100
Sobic.001G076600
Sobic.001G076900
Sobic.001G077400
Sobic.001G078000
Sobic.001G078300
Sobic.001G078500
Sobic.001G078800
Sobic.001G079700
Sobic.001G080700
Sobic.001G080800
Sobic.001G082000
Sobic.001G082200
Sobic.001G082300
Sobic.001G082500
Sobic.001G083000
Sobic.001G083600
Sobic.001G083800
Sobic.001G084900
Sobic.001G085200
Sobic.001G085300
Sobic.001G085400
Sobic.001G085500
Sobic.001G085700
Sobic.001G085900
Sobic.001G086000
Sobic.001G088100
Sobic.001G088900
Sobic.001G090100
Sobic.001G090300
Sobic.001G090400
Sobic.001G091300
Sobic.001G091400
Sobic.001G093500
Sobic.001G094200
Sobic.001G094300
Sobic.001G095200
Sobic.001G096200
Sobic.001G097500
Sobic.001G097900
Sobic.001G098400
Sobic.001G098600
Sobic.001G099000
Sobic.001G099900
Sobic.001G100400
Sobic.001G100800
Sobic.001G101700
Sobic.001G103000
Sobic.001G103100
Sobic.001G103200
Sobic.001G104800
Sobic.001G106700
Sobic.001G106900
Sobic.001G107500
Sobic.001G108200
Sobic.001G109300
Sobic.001G109400
Sobic.001G109700
Sobic.001G110600
Sobic.001G111600
Sobic.001G111700
Sobic.001G112100
Sobic.001G112400
Sobic.001G113500
Sobic.001G114000
Sobic.001G114400
Sobic.001G116000
Sobic.001G116700
Sobic.001G116800
Sobic.001G117200
Sobic.001G117400
Sobic.001G118100
Sobic.001G119300
Sobic.001G119400
Sobic.001G120100
Sobic.001G120500
Sobic.001G121200
Sobic.001G122000
Sobic.001G122200
Sobic.001G122400
Sobic.001G122832
Sobic.001G124100
Sobic.001G124200
Sobic.001G124800
Sobic.001G126100
Sobic.001G126600
Sobic.001G127400
Sobic.001G127800
Sobic.001G128400
Sobic.001G129400
Sobic.001G129900
Sobic.001G131100
Sobic.001G131900
Sobic.001G132600
Sobic.001G135100
Sobic.001G136600
Sobic.001G136800
Sobic.001G136900
Sobic.001G137100
Sobic.001G138000
Sobic.001G138300
Sobic.001G141800
Sobic.001G142000
Sobic.001G142200
Sobic.001G143000
Sobic.001G143600
Sobic.001G144600
Sobic.001G145400
Sobic.001G146000
Sobic.001G146900
Sobic.001G147300
Sobic.001G147400
Sobic.001G148200
Sobic.001G148900
Sobic.001G150600
Sobic.001G151000
Sobic.001G151600
Sobic.001G151700
Sobic.001G154100
Sobic.001G154200
Sobic.001G154500
Sobic.001G155000
Sobic.001G155500
Sobic.001G158900
Sobic.001G159800
Sobic.001G160000
Sobic.001G161900
Sobic.001G162000
Sobic.001G162200
Sobic.001G162900
Sobic.001G163400
Sobic.001G166300
Sobic.001G166600
Sobic.001G167100
Sobic.001G167200
Sobic.001G168400
Sobic.001G168800
Sobic.001G168900
Sobic.001G169900
Sobic.001G170000
Sobic.001G171500
Sobic.001G172300
Sobic.001G173400
Sobic.001G175700
Sobic.001G176700
Sobic.001G176900
Sobic.001G177000
Sobic.001G177800
Sobic.001G179900
Sobic.001G180000
Sobic.001G180200
Sobic.001G180800
Sobic.001G180900
Sobic.001G181300
Sobic.001G183000
Sobic.001G183600
Sobic.001G186100
Sobic.001G186800
Sobic.001G187000
Sobic.001G187200
Sobic.001G187800
Sobic.001G188900
Sobic.001G191700
Sobic.001G192600
Sobic.001G192700
Sobic.001G193000
Sobic.001G193100
Sobic.001G193300
Sobic.001G193500
Sobic.001G194200
Sobic.001G194800
Sobic.001G195700
Sobic.001G196000
Sobic.001G196100
Sobic.001G196200
Sobic.001G196400
Sobic.001G196600
Sobic.001G199000
Sobic.001G199100
Sobic.001G199200
Sobic.001G199500
Sobic.001G201000
Sobic.001G201400
Sobic.001G201700
Sobic.001G201900
Sobic.001G202600
Sobic.001G204200
Sobic.001G205000
Sobic.001G207500
Sobic.001G207700
Sobic.001G208700
Sobic.001G211900
Sobic.001G217300
Sobic.001G217400
Sobic.001G219300
Sobic.001G219400
Sobic.001G219800
Sobic.001G219900
Sobic.001G220300
Sobic.001G220500
Sobic.001G220800
Sobic.001G222300
Sobic.001G222500
Sobic.001G222900
Sobic.001G224200
Sobic.001G226100
Sobic.001G227100
Sobic.001G227800
Sobic.001G228100
Sobic.001G228200
Sobic.001G230500
Sobic.001G235000
Sobic.001G235700
Sobic.001G236300
Sobic.001G239500
Sobic.001G239800
Sobic.001G239900
Sobic.001G240000
Sobic.001G240800
Sobic.001G248200
Sobic.001G249500
Sobic.001G249700
Sobic.001G251100
Sobic.001G251800
Sobic.001G252300
Sobic.001G253700
Sobic.001G254000
Sobic.001G254300
Sobic.001G254700
Sobic.001G257300
Sobic.001G259000
Sobic.001G260800
Sobic.001G278700
Sobic.001G279900
Sobic.001G280100
Sobic.001G281100
Sobic.001G281800
Sobic.001G281900
Sobic.001G282500
Sobic.001G282600
Sobic.001G283000
Sobic.001G283200
Sobic.001G283700
Sobic.001G284100
Sobic.001G285100
Sobic.001G285200
Sobic.001G286300
Sobic.001G287800
Sobic.001G289100
Sobic.001G289400
Sobic.001G290600
Sobic.001G290766
Sobic.001G291800
Sobic.001G293800
Sobic.001G294300
Sobic.001G294900
Sobic.001G298300
Sobic.001G299700
Sobic.001G301200
Sobic.001G301700
Sobic.001G302800
Sobic.001G303900
Sobic.001G304500
Sobic.001G307000
Sobic.001G308800
Sobic.001G309000
Sobic.001G309100
Sobic.001G309300
Sobic.001G309400
Sobic.001G309600
Sobic.001G310700
Sobic.001G314300
Sobic.001G314700
Sobic.001G315100
Sobic.001G315500
Sobic.001G315700
Sobic.001G316200
Sobic.001G317000
Sobic.001G317200
Sobic.001G317400
Sobic.001G317600
Sobic.001G317700
Sobic.001G318000
Sobic.001G318300
Sobic.001G318600
Sobic.001G319500
Sobic.001G321000
Sobic.001G322300
Sobic.001G322700
Sobic.001G324100
Sobic.001G326100
Sobic.001G328200
Sobic.001G329001
Sobic.001G329400
Sobic.001G329800
Sobic.001G331600
Sobic.001G332300
Sobic.001G332500
Sobic.001G333100
Sobic.001G333300
Sobic.001G334100
Sobic.001G334900
Sobic.001G335500
Sobic.001G340600
Sobic.001G341500
Sobic.001G342900
Sobic.001G343000
Sobic.001G343900
Sobic.001G344400
Sobic.001G345100
Sobic.001G347600
Sobic.001G349400
Sobic.001G350400
Sobic.001G350700
Sobic.001G351800
Sobic.001G352300
Sobic.001G352400
Sobic.001G352500
Sobic.001G352600
Sobic.001G352900
Sobic.001G353600
Sobic.001G355200
Sobic.001G356500
Sobic.001G356600
Sobic.001G357400
Sobic.001G357500
Sobic.001G357600
Sobic.001G357700
Sobic.001G360200
Sobic.001G360900
Sobic.001G361700
Sobic.001G361800
Sobic.001G364100
Sobic.001G364800
Sobic.001G365700
Sobic.001G365900
Sobic.001G366200
Sobic.001G366700
Sobic.001G366800
Sobic.001G367000
Sobic.001G367800
Sobic.001G368400
Sobic.001G368900
Sobic.001G369401
Sobic.001G369900
Sobic.001G370600
Sobic.001G371100
Sobic.001G371900
Sobic.001G372000
Sobic.001G372500
Sobic.001G372800
Sobic.001G373000
Sobic.001G374700
Sobic.001G374900
Sobic.001G375100
Sobic.001G375300
Sobic.001G376800
Sobic.001G376900
Sobic.001G378700
Sobic.001G380200
Sobic.001G380600
Sobic.001G380700
Sobic.001G382000
Sobic.001G382100
Sobic.001G382400
Sobic.001G382500
Sobic.001G382700
Sobic.001G382800
Sobic.001G383100
Sobic.001G383300
Sobic.001G383500
Sobic.001G383900
Sobic.001G384200
Sobic.001G384300
Sobic.001G384700
Sobic.001G385000
Sobic.001G386400
Sobic.001G387000
Sobic.001G387700
Sobic.001G387800
Sobic.001G388000
Sobic.001G388400
Sobic.001G390200
Sobic.001G390800
Sobic.001G391200
Sobic.001G391600
Sobic.001G391900
Sobic.001G392200
Sobic.001G392300
Sobic.001G393700
Sobic.001G395200
Sobic.001G395400
Sobic.001G396100
Sobic.001G396300
Sobic.001G397000
Sobic.001G399200
Sobic.001G399700
Sobic.001G402400
Sobic.001G402600
Sobic.001G402701
Sobic.001G403700
Sobic.001G404700
Sobic.001G404900
Sobic.001G405000
Sobic.001G405100
Sobic.001G405900
Sobic.001G407200
Sobic.001G407600
Sobic.001G407800
Sobic.001G408300
Sobic.001G408900
Sobic.001G409500
Sobic.001G409900
Sobic.001G410100
Sobic.001G411200
Sobic.001G411900
Sobic.001G412500
Sobic.001G413100
Sobic.001G413900
Sobic.001G414000
Sobic.001G414500
Sobic.001G415000
Sobic.001G416300
Sobic.001G416600
Sobic.001G416700
Sobic.001G417800
Sobic.001G418800
Sobic.001G420700
Sobic.001G420900
Sobic.001G421300
Sobic.001G421500
Sobic.001G422500
Sobic.001G422700
Sobic.001G423000
Sobic.001G423100
Sobic.001G423300
Sobic.001G423633
Sobic.001G423700
Sobic.001G423800
Sobic.001G424800
Sobic.001G425000
Sobic.001G425700
Sobic.001G426100
Sobic.001G426200
Sobic.001G426600
Sobic.001G426800
Sobic.001G426900
Sobic.001G427100
Sobic.001G427300
Sobic.001G428100
Sobic.001G429300
Sobic.001G429600
Sobic.001G431000
Sobic.001G432100
Sobic.001G433100
Sobic.001G433400
Sobic.001G434450
Sobic.001G434700
Sobic.001G434900
Sobic.001G435400
Sobic.001G435500
Sobic.001G435900
Sobic.001G436300
Sobic.001G437200
Sobic.001G437801
Sobic.001G438600
Sobic.001G440700
Sobic.001G441000
Sobic.001G441500
Sobic.001G441600
Sobic.001G441700
Sobic.001G442000
Sobic.001G442100
Sobic.001G442800
Sobic.001G443300
Sobic.001G444300
Sobic.001G445700
Sobic.001G447200
Sobic.001G447600
Sobic.001G447700
Sobic.001G447900
Sobic.001G449400
Sobic.001G450800
Sobic.001G451000
Sobic.001G452600
Sobic.001G455800
Sobic.001G456100
Sobic.001G456900
Sobic.001G457200
Sobic.001G458000
Sobic.001G460200
Sobic.001G460500
Sobic.001G461800
Sobic.001G461900
Sobic.001G462100
Sobic.001G462500
Sobic.001G463100
Sobic.001G463200
Sobic.001G464000
Sobic.001G464100
Sobic.001G465300
Sobic.001G466200
Sobic.001G466600
Sobic.001G467200
Sobic.001G468000
Sobic.001G468700
Sobic.001G469200
Sobic.001G469700
Sobic.001G469800
Sobic.001G469900
Sobic.001G470200
Sobic.001G470800
Sobic.001G471900
Sobic.001G473400
Sobic.001G473500
Sobic.001G473600
Sobic.001G475300
Sobic.001G475500
Sobic.001G475600
Sobic.001G475800
Sobic.001G475900
Sobic.001G476700
Sobic.001G477900
Sobic.001G478300
Sobic.001G478400
Sobic.001G479200
Sobic.001G481800
Sobic.001G484000
Sobic.001G486500
Sobic.001G488700
Sobic.001G489300
Sobic.001G489400
Sobic.001G489700
Sobic.001G489800
Sobic.001G491200
Sobic.001G491900
Sobic.001G492200
Sobic.001G493100
Sobic.001G493200
Sobic.001G493900
Sobic.001G494000
Sobic.001G495000
Sobic.001G495200
Sobic.001G495700
Sobic.001G496600
Sobic.001G498000
Sobic.001G498600
Sobic.001G499000
Sobic.001G499400
Sobic.001G499500
Sobic.001G500000
Sobic.001G500200
Sobic.001G500800
Sobic.001G501300
Sobic.001G501900
Sobic.001G502200
Sobic.001G504200
Sobic.001G505000
Sobic.001G507400
Sobic.001G508200
Sobic.001G508466
Sobic.001G509800
Sobic.001G510700
Sobic.001G512000
Sobic.001G512100
Sobic.001G513800
Sobic.001G514000
Sobic.001G516100
Sobic.001G518400
Sobic.001G518500
Sobic.001G519900
Sobic.001G521500
Sobic.001G521850
Sobic.001G523200
Sobic.001G523700
Sobic.001G523800
Sobic.001G524100
Sobic.001G524300
Sobic.001G526100
Sobic.001G526800
Sobic.001G526900
Sobic.001G527000
Sobic.001G527100
Sobic.001G528600
Sobic.001G530100
Sobic.001G531500
Sobic.001G531800
Sobic.001G532100
Sobic.001G532400
Sobic.001G533300
Sobic.001G533400
Sobic.001G533700
Sobic.001G534532
Sobic.001G534800
Sobic.001G535500
Sobic.001G535800
Sobic.001G536000
Sobic.001G536400
Sobic.001G536600
Sobic.001G537100
Sobic.001G537700
Sobic.001G537800
Sobic.001G538000
Sobic.001G539500
Sobic.001G541900
Sobic.001G542300
Sobic.001G542600
Sobic.001G542800
Sobic.001G542900
Sobic.001G543400
Sobic.001G543600
Sobic.001G543700
Sobic.001G543800
Sobic.002G001600
Sobic.002G002200
Sobic.002G004000
Sobic.002G004100
Sobic.002G004800
Sobic.002G005600
Sobic.002G006300
Sobic.002G006900
Sobic.002G007100
Sobic.002G009900
Sobic.002G010000
Sobic.002G010300
Sobic.002G014800
Sobic.002G020700
Sobic.002G021200
Sobic.002G027600
Sobic.002G033200
Sobic.002G033300
Sobic.002G034600
Sobic.002G034700
Sobic.002G038500
Sobic.002G038866
Sobic.002G039200
Sobic.002G040600
Sobic.002G042400
Sobic.002G042500
Sobic.002G043100
Sobic.002G043300
Sobic.002G043500
Sobic.002G045100
Sobic.002G045400
Sobic.002G045700
Sobic.002G046800
Sobic.002G046900
Sobic.002G047500
Sobic.002G047700
Sobic.002G051000
Sobic.002G051800
Sobic.002G054300
Sobic.002G054600
Sobic.002G055800
Sobic.002G056800
Sobic.002G056900
Sobic.002G058500
Sobic.002G064000
Sobic.002G064400
Sobic.002G067100
Sobic.002G068000
Sobic.002G070200
Sobic.002G070300
Sobic.002G071000
Sobic.002G072400
Sobic.002G072700
Sobic.002G073200
Sobic.002G074200
Sobic.002G075900
Sobic.002G076100
Sobic.002G076500
Sobic.002G081100
Sobic.002G081400
Sobic.002G081500
Sobic.002G082000
Sobic.002G083266
Sobic.002G083600
Sobic.002G083800
Sobic.002G084500
Sobic.002G084700
Sobic.002G084900
Sobic.002G087000
Sobic.002G088700
Sobic.002G090800
Sobic.002G095700
Sobic.002G104801
Sobic.002G105200
Sobic.002G109000
Sobic.002G111400
Sobic.002G111800
Sobic.002G113100
Sobic.002G113200
Sobic.002G113400
Sobic.002G115000
Sobic.002G116000
Sobic.002G116300
Sobic.002G116500
Sobic.002G119400
Sobic.002G119500
Sobic.002G121000
Sobic.002G121600
Sobic.002G122600
Sobic.002G127100
Sobic.002G127800
Sobic.002G128200
Sobic.002G130000
Sobic.002G131900
Sobic.002G136100
Sobic.002G137200
Sobic.002G142200
Sobic.002G142500
Sobic.002G142600
Sobic.002G143200
Sobic.002G144800
Sobic.002G145000
Sobic.002G151500
Sobic.002G155100
Sobic.002G157100
Sobic.002G158900
Sobic.002G159100
Sobic.002G159200
Sobic.002G159300
Sobic.002G160400
Sobic.002G160600
Sobic.002G161400
Sobic.002G161800
Sobic.002G163700
Sobic.002G164200
Sobic.002G164800
Sobic.002G165600
Sobic.002G166400
Sobic.002G167100
Sobic.002G170100
Sobic.002G172700
Sobic.002G175400
Sobic.002G177400
Sobic.002G179000
Sobic.002G179500
Sobic.002G180000
Sobic.002G180900
Sobic.002G181000
Sobic.002G181300
Sobic.002G181600
Sobic.002G181700
Sobic.002G183900
Sobic.002G186000
Sobic.002G186200
Sobic.002G188500
Sobic.002G189300
Sobic.002G189800
Sobic.002G192200
Sobic.002G192500
Sobic.002G193100
Sobic.002G194500
Sobic.002G194700
Sobic.002G197300
Sobic.002G197500
Sobic.002G198300
Sobic.002G200100
Sobic.002G200900
Sobic.002G202000
Sobic.002G202600
Sobic.002G203900
Sobic.002G206400
Sobic.002G208900
Sobic.002G209100
Sobic.002G212000
Sobic.002G214400
Sobic.002G214800
Sobic.002G214900
Sobic.002G215100
Sobic.002G215200
Sobic.002G215700
Sobic.002G217700
Sobic.002G221700
Sobic.002G221800
Sobic.002G221900
Sobic.002G222300
Sobic.002G223300
Sobic.002G223500
Sobic.002G225000
Sobic.002G225100
Sobic.002G225800
Sobic.002G226900
Sobic.002G228900
Sobic.002G229900
Sobic.002G230600
Sobic.002G230800
Sobic.002G231200
Sobic.002G231300
Sobic.002G234300
Sobic.002G235700
Sobic.002G235900
Sobic.002G236200
Sobic.002G236700
Sobic.002G238000
Sobic.002G238400
Sobic.002G238500
Sobic.002G241100
Sobic.002G242200
Sobic.002G242300
Sobic.002G244300
Sobic.002G245700
Sobic.002G245800
Sobic.002G246200
Sobic.002G246500
Sobic.002G246700
Sobic.002G247800
Sobic.002G248400
Sobic.002G248700
Sobic.002G249500
Sobic.002G249900
Sobic.002G250000
Sobic.002G250550
Sobic.002G253800
Sobic.002G253900
Sobic.002G254200
Sobic.002G254900
Sobic.002G255100
Sobic.002G255300
Sobic.002G255400
Sobic.002G257200
Sobic.002G257300
Sobic.002G258400
Sobic.002G259200
Sobic.002G259400
Sobic.002G259800
Sobic.002G260400
Sobic.002G261900
Sobic.002G262000
Sobic.002G262200
Sobic.002G262600
Sobic.002G262900
Sobic.002G263600
Sobic.002G263700
Sobic.002G264300
Sobic.002G264400
Sobic.002G264500
Sobic.002G265400
Sobic.002G265500
Sobic.002G267500
Sobic.002G270500
Sobic.002G271200
Sobic.002G271700
Sobic.002G272800
Sobic.002G273200
Sobic.002G273300
Sobic.002G273900
Sobic.002G274100
Sobic.002G274200
Sobic.002G274700
Sobic.002G275300
Sobic.002G275700
Sobic.002G276800
Sobic.002G277300
Sobic.002G277600
Sobic.002G277900
Sobic.002G278600
Sobic.002G280700
Sobic.002G280900
Sobic.002G281500
Sobic.002G282000
Sobic.002G282400
Sobic.002G282500
Sobic.002G283300
Sobic.002G284200
Sobic.002G288200
Sobic.002G289800
Sobic.002G291300
Sobic.002G293000
Sobic.002G293200
Sobic.002G293500
Sobic.002G293600
Sobic.002G294500
Sobic.002G295500
Sobic.002G296900
Sobic.002G297000
Sobic.002G297400
Sobic.002G297600
Sobic.002G297900
Sobic.002G298400
Sobic.002G298900
Sobic.002G299600
Sobic.002G299900
Sobic.002G300400
Sobic.002G300700
Sobic.002G301000
Sobic.002G301300
Sobic.002G303600
Sobic.002G304700
Sobic.002G306000
Sobic.002G306201
Sobic.002G306600
Sobic.002G306700
Sobic.002G308000
Sobic.002G309600
Sobic.002G311000
Sobic.002G311100
Sobic.002G311300
Sobic.002G311400
Sobic.002G311501
Sobic.002G312100
Sobic.002G312200
Sobic.002G312400
Sobic.002G313100
Sobic.002G313400
Sobic.002G313600
Sobic.002G313900
Sobic.002G314200
Sobic.002G314300
Sobic.002G314400
Sobic.002G314500
Sobic.002G314800
Sobic.002G315800
Sobic.002G316800
Sobic.002G317600
Sobic.002G318600
Sobic.002G320600
Sobic.002G322400
Sobic.002G324300
Sobic.002G325400
Sobic.002G327000
Sobic.002G327500
Sobic.002G327700
Sobic.002G327800
Sobic.002G328000
Sobic.002G328500
Sobic.002G330400
Sobic.002G330600
Sobic.002G332200
Sobic.002G332400
Sobic.002G333600
Sobic.002G336000
Sobic.002G338400
Sobic.002G340700
Sobic.002G341200
Sobic.002G341500
Sobic.002G342300
Sobic.002G343000
Sobic.002G343500
Sobic.002G344700
Sobic.002G345200
Sobic.002G346800
Sobic.002G348700
Sobic.002G350300
Sobic.002G351600
Sobic.002G351900
Sobic.002G352700
Sobic.002G353200
Sobic.002G353300
Sobic.002G355300
Sobic.002G355500
Sobic.002G356400
Sobic.002G357700
Sobic.002G358800
Sobic.002G359400
Sobic.002G361300
Sobic.002G361900
Sobic.002G362000
Sobic.002G362700
Sobic.002G362800
Sobic.002G363600
Sobic.002G365900
Sobic.002G366000
Sobic.002G366400
Sobic.002G366800
Sobic.002G366900
Sobic.002G367200
Sobic.002G367300
Sobic.002G368100
Sobic.002G368400
Sobic.002G369800
Sobic.002G370400
Sobic.002G370600
Sobic.002G370900
Sobic.002G371700
Sobic.002G372200
Sobic.002G373800
Sobic.002G374100
Sobic.002G374200
Sobic.002G374600
Sobic.002G374650
Sobic.002G376600
Sobic.002G377300
Sobic.002G377800
Sobic.002G377900
Sobic.002G378401
Sobic.002G379400
Sobic.002G380000
Sobic.002G380500
Sobic.002G380700
Sobic.002G382600
Sobic.002G386700
Sobic.002G387800
Sobic.002G388100
Sobic.002G390100
Sobic.002G390600
Sobic.002G391600
Sobic.002G393500
Sobic.002G394400
Sobic.002G394500
Sobic.002G395500
Sobic.002G395801
Sobic.002G396400
Sobic.002G396800
Sobic.002G398500
Sobic.002G398700
Sobic.002G399200
Sobic.002G399900
Sobic.002G400000
Sobic.002G401700
Sobic.002G402700
Sobic.002G404400
Sobic.002G405400
Sobic.002G405500
Sobic.002G405600
Sobic.002G407000
Sobic.002G407900
Sobic.002G408300
Sobic.002G408900
Sobic.002G409900
Sobic.002G412200
Sobic.002G412600
Sobic.002G412700
Sobic.002G413000
Sobic.002G413300
Sobic.002G413400
Sobic.002G413600
Sobic.002G414500
Sobic.002G414600
Sobic.002G417900
Sobic.002G418100
Sobic.002G418200
Sobic.002G418500
Sobic.002G419000
Sobic.002G419200
Sobic.002G420100
Sobic.002G420300
Sobic.002G420600
Sobic.002G423500
Sobic.002G424000
Sobic.002G426100
Sobic.002G426300
Sobic.002G428000
Sobic.002G428400
Sobic.002G428800
Sobic.002G430100
Sobic.003G001400
Sobic.003G002300
Sobic.003G002400
Sobic.003G002600
Sobic.003G004600
Sobic.003G005600
Sobic.003G005900
Sobic.003G006200
Sobic.003G006300
Sobic.003G006400
Sobic.003G006833
Sobic.003G007500
Sobic.003G007700
Sobic.003G011100
Sobic.003G012100
Sobic.003G012500
Sobic.003G012600
Sobic.003G014100
Sobic.003G015400
Sobic.003G015600
Sobic.003G016400
Sobic.003G017100
Sobic.003G018600
Sobic.003G018700
Sobic.003G018900
Sobic.003G019200
Sobic.003G020600
Sobic.003G022300
Sobic.003G023500
Sobic.003G025200
Sobic.003G025600
Sobic.003G025700
Sobic.003G026200
Sobic.003G027400
Sobic.003G028200
Sobic.003G030400
Sobic.003G030500
Sobic.003G030700
Sobic.003G030800
Sobic.003G034000
Sobic.003G034900
Sobic.003G035700
Sobic.003G036300
Sobic.003G036400
Sobic.003G036900
Sobic.003G037000
Sobic.003G037300
Sobic.003G038100
Sobic.003G039100
Sobic.003G040000
Sobic.003G040200
Sobic.003G040900
Sobic.003G042400
Sobic.003G043300
Sobic.003G044200
Sobic.003G046300
Sobic.003G047100
Sobic.003G049300
Sobic.003G049800
Sobic.003G050400
Sobic.003G050600
Sobic.003G051000
Sobic.003G052400
Sobic.003G053400
Sobic.003G053800
Sobic.003G054100
Sobic.003G055500
Sobic.003G055900
Sobic.003G056100
Sobic.003G058900
Sobic.003G059400
Sobic.003G061800
Sobic.003G062800
Sobic.003G070700
Sobic.003G070900
Sobic.003G071600
Sobic.003G071901
Sobic.003G072500
Sobic.003G074700
Sobic.003G074900
Sobic.003G076200
Sobic.003G076900
Sobic.003G077300
Sobic.003G078700
Sobic.003G078800
Sobic.003G079100
Sobic.003G082600
Sobic.003G083300
Sobic.003G083400
Sobic.003G083900
Sobic.003G084500
Sobic.003G086900
Sobic.003G087100
Sobic.003G087900
Sobic.003G092700
Sobic.003G099300
Sobic.003G101400
Sobic.003G101500
Sobic.003G101700
Sobic.003G102400
Sobic.003G105900
Sobic.003G107700
Sobic.003G107800
Sobic.003G107900
Sobic.003G108600
Sobic.003G109500
Sobic.003G109700
Sobic.003G109766
Sobic.003G109900
Sobic.003G110700
Sobic.003G113200
Sobic.003G113400
Sobic.003G114500
Sobic.003G114700
Sobic.003G116600
Sobic.003G116900
Sobic.003G117300
Sobic.003G117500
Sobic.003G119900
Sobic.003G120800
Sobic.003G122000
Sobic.003G122900
Sobic.003G124100
Sobic.003G125332
Sobic.003G125900
Sobic.003G126400
Sobic.003G127500
Sobic.003G128200
Sobic.003G129500
Sobic.003G129800
Sobic.003G129900
Sobic.003G130000
Sobic.003G130700
Sobic.003G131200
Sobic.003G131300
Sobic.003G131500
Sobic.003G132600
Sobic.003G134300
Sobic.003G134800
Sobic.003G135201
Sobic.003G137100
Sobic.003G138900
Sobic.003G139500
Sobic.003G139800
Sobic.003G139900
Sobic.003G141100
Sobic.003G141700
Sobic.003G142800
Sobic.003G143200
Sobic.003G143401
Sobic.003G144600
Sobic.003G145700
Sobic.003G147500
Sobic.003G148700
Sobic.003G149000
Sobic.003G150100
Sobic.003G150900
Sobic.003G151000
Sobic.003G151200
Sobic.003G151300
Sobic.003G151400
Sobic.003G152700
Sobic.003G152900
Sobic.003G153000
Sobic.003G153400
Sobic.003G153500
Sobic.003G153600
Sobic.003G153800
Sobic.003G157300
Sobic.003G158000
Sobic.003G159600
Sobic.003G160000
Sobic.003G160200
Sobic.003G160700
Sobic.003G161600
Sobic.003G162400
Sobic.003G162800
Sobic.003G163200
Sobic.003G179100
Sobic.003G181500
Sobic.003G184800
Sobic.003G184900
Sobic.003G185200
Sobic.003G186132
Sobic.003G186500
Sobic.003G186700
Sobic.003G186900
Sobic.003G187000
Sobic.003G187800
Sobic.003G189700
Sobic.003G190000
Sobic.003G190200
Sobic.003G190600
Sobic.003G190800
Sobic.003G191400
Sobic.003G191500
Sobic.003G192000
Sobic.003G195000
Sobic.003G195150
Sobic.003G196000
Sobic.003G196200
Sobic.003G196600
Sobic.003G196700
Sobic.003G197000
Sobic.003G198300
Sobic.003G198900
Sobic.003G199500
Sobic.003G200600
Sobic.003G201700
Sobic.003G202800
Sobic.003G203400
Sobic.003G213400
Sobic.003G213700
Sobic.003G214300
Sobic.003G214500
Sobic.003G214600
Sobic.003G214900
Sobic.003G216700
Sobic.003G217300
Sobic.003G217800
Sobic.003G220200
Sobic.003G220600
Sobic.003G220700
Sobic.003G221200
Sobic.003G221700
Sobic.003G221900
Sobic.003G222500
Sobic.003G222600
Sobic.003G222700
Sobic.003G223100
Sobic.003G223300
Sobic.003G224100
Sobic.003G224600
Sobic.003G225100
Sobic.003G225900
Sobic.003G227700
Sobic.003G228000
Sobic.003G228200
Sobic.003G228500
Sobic.003G228600
Sobic.003G228900
Sobic.003G229000
Sobic.003G229100
Sobic.003G230200
Sobic.003G230500
Sobic.003G232700
Sobic.003G233600
Sobic.003G233700
Sobic.003G236000
Sobic.003G237400
Sobic.003G238000
Sobic.003G239600
Sobic.003G239700
Sobic.003G239800
Sobic.003G240700
Sobic.003G241000
Sobic.003G242000
Sobic.003G243900
Sobic.003G244100
Sobic.003G246000
Sobic.003G246100
Sobic.003G246400
Sobic.003G247400
Sobic.003G250340
Sobic.003G250400
Sobic.003G251700
Sobic.003G253300
Sobic.003G253800
Sobic.003G258200
Sobic.003G258800
Sobic.003G258900
Sobic.003G260600
Sobic.003G261400
Sobic.003G261800
Sobic.003G262200
Sobic.003G262600
Sobic.003G264200
Sobic.003G264400
Sobic.003G264500
Sobic.003G264600
Sobic.003G264901
Sobic.003G267800
Sobic.003G268300
Sobic.003G269800
Sobic.003G271500
Sobic.003G273100
Sobic.003G273500
Sobic.003G274400
Sobic.003G275600
Sobic.003G276100
Sobic.003G280700
Sobic.003G282000
Sobic.003G282800
Sobic.003G283800
Sobic.003G284300
Sobic.003G285700
Sobic.003G288600
Sobic.003G288800
Sobic.003G289400
Sobic.003G290000
Sobic.003G292100
Sobic.003G292500
Sobic.003G292700
Sobic.003G292866
Sobic.003G293000
Sobic.003G293300
Sobic.003G293900
Sobic.003G294100
Sobic.003G294400
Sobic.003G295200
Sobic.003G295700
Sobic.003G295900
Sobic.003G296700
Sobic.003G296800
Sobic.003G296900
Sobic.003G297500
Sobic.003G298100
Sobic.003G298600
Sobic.003G299700
Sobic.003G300300
Sobic.003G301300
Sobic.003G301900
Sobic.003G302200
Sobic.003G302900
Sobic.003G303300
Sobic.003G303700
Sobic.003G303800
Sobic.003G303900
Sobic.003G304400
Sobic.003G304800
Sobic.003G305601
Sobic.003G305700
Sobic.003G306100
Sobic.003G306200
Sobic.003G307700
Sobic.003G308700
Sobic.003G308900
Sobic.003G309500
Sobic.003G309900
Sobic.003G310100
Sobic.003G310600
Sobic.003G311900
Sobic.003G312300
Sobic.003G313200
Sobic.003G313300
Sobic.003G314400
Sobic.003G314500
Sobic.003G316850
Sobic.003G317200
Sobic.003G318700
Sobic.003G319000
Sobic.003G319100
Sobic.003G321000
Sobic.003G327200
Sobic.003G327600
Sobic.003G328100
Sobic.003G328200
Sobic.003G328600
Sobic.003G328700
Sobic.003G329500
Sobic.003G329900
Sobic.003G330900
Sobic.003G332800
Sobic.003G333000
Sobic.003G333700
Sobic.003G333900
Sobic.003G334100
Sobic.003G334700
Sobic.003G336100
Sobic.003G336500
Sobic.003G336600
Sobic.003G336900
Sobic.003G337900
Sobic.003G340600
Sobic.003G340800
Sobic.003G341600
Sobic.003G341800
Sobic.003G342700
Sobic.003G344900
Sobic.003G345100
Sobic.003G345500
Sobic.003G345700
Sobic.003G345900
Sobic.003G346200
Sobic.003G346700
Sobic.003G347300
Sobic.003G348400
Sobic.003G348500
Sobic.003G349900
Sobic.003G350300
Sobic.003G350600
Sobic.003G351701
Sobic.003G352400
Sobic.003G352500
Sobic.003G354500
Sobic.003G355300
Sobic.003G355400
Sobic.003G355600
Sobic.003G355900
Sobic.003G356000
Sobic.003G357100
Sobic.003G357166
Sobic.003G357800
Sobic.003G359600
Sobic.003G360900
Sobic.003G361500
Sobic.003G361900
Sobic.003G362300
Sobic.003G362500
Sobic.003G365000
Sobic.003G365200
Sobic.003G365300
Sobic.003G365700
Sobic.003G366300
Sobic.003G369400
Sobic.003G370100
Sobic.003G370500
Sobic.003G372200
Sobic.003G372400
Sobic.003G373100
Sobic.003G373600
Sobic.003G373900
Sobic.003G374000
Sobic.003G374850
Sobic.003G375200
Sobic.003G376800
Sobic.003G377700
Sobic.003G378000
Sobic.003G379600
Sobic.003G380000
Sobic.003G380200
Sobic.003G380600
Sobic.003G381300
Sobic.003G382000
Sobic.003G382500
Sobic.003G383700
Sobic.003G384200
Sobic.003G384300
Sobic.003G385000
Sobic.003G386600
Sobic.003G387100
Sobic.003G389200
Sobic.003G389300
Sobic.003G389900
Sobic.003G390800
Sobic.003G391500
Sobic.003G391600
Sobic.003G392200
Sobic.003G392700
Sobic.003G393100
Sobic.003G393900
Sobic.003G394100
Sobic.003G394300
Sobic.003G394500
Sobic.003G394900
Sobic.003G396000
Sobic.003G396100
Sobic.003G396600
Sobic.003G399000
Sobic.003G399700
Sobic.003G400000
Sobic.003G400800
Sobic.003G401900
Sobic.003G402000
Sobic.003G404000
Sobic.003G404100
Sobic.003G404300
Sobic.003G404500
Sobic.003G405900
Sobic.003G407300
Sobic.003G407800
Sobic.003G408600
Sobic.003G408800
Sobic.003G409400
Sobic.003G409600
Sobic.003G410500
Sobic.003G412000
Sobic.003G412100
Sobic.003G412400
Sobic.003G412700
Sobic.003G414500
Sobic.003G415400
Sobic.003G415500
Sobic.003G416300
Sobic.003G416400
Sobic.003G416600
Sobic.003G420100
Sobic.003G420500
Sobic.003G421400
Sobic.003G424300
Sobic.003G425200
Sobic.003G426800
Sobic.003G427600
Sobic.003G428100
Sobic.003G428200
Sobic.003G432000
Sobic.003G433900
Sobic.003G434000
Sobic.003G434700
Sobic.003G435800
Sobic.003G436300
Sobic.003G437500
Sobic.003G439600
Sobic.003G440300
Sobic.003G440700
Sobic.003G440800
Sobic.003G441200
Sobic.003G442300
Sobic.003G442700
Sobic.003G443300
Sobic.003G443400
Sobic.003G444800
Sobic.003G444900
Sobic.003G445400
Sobic.003G445700
Sobic.003G445800
Sobic.004G000400
Sobic.004G000500
Sobic.004G001300
Sobic.004G001500
Sobic.004G005000
Sobic.004G005200
Sobic.004G006200
Sobic.004G006500
Sobic.004G009600
Sobic.004G010300
Sobic.004G011000
Sobic.004G012700
Sobic.004G013600
Sobic.004G015300
Sobic.004G016500
Sobic.004G016800
Sobic.004G017900
Sobic.004G019800
Sobic.004G020000
Sobic.004G020100
Sobic.004G021000
Sobic.004G023000
Sobic.004G023200
Sobic.004G023700
Sobic.004G024100
Sobic.004G024400
Sobic.004G024600
Sobic.004G024700
Sobic.004G025400
Sobic.004G025900
Sobic.004G026400
Sobic.004G027000
Sobic.004G027600
Sobic.004G028400
Sobic.004G028500
Sobic.004G028800
Sobic.004G030100
Sobic.004G030800
Sobic.004G031800
Sobic.004G034200
Sobic.004G034300
Sobic.004G034400
Sobic.004G034700
Sobic.004G036600
Sobic.004G036900
Sobic.004G037600
Sobic.004G037700
Sobic.004G039300
Sobic.004G040600
Sobic.004G041900
Sobic.004G042100
Sobic.004G042900
Sobic.004G047400
Sobic.004G047700
Sobic.004G047800
Sobic.004G050300
Sobic.004G051300
Sobic.004G051700
Sobic.004G052900
Sobic.004G054500
Sobic.004G057200
Sobic.004G060300
Sobic.004G060400
Sobic.004G060900
Sobic.004G061900
Sobic.004G062000
Sobic.004G062400
Sobic.004G063500
Sobic.004G063600
Sobic.004G064300
Sobic.004G064600
Sobic.004G065000
Sobic.004G065100
Sobic.004G065200
Sobic.004G066200
Sobic.004G066500
Sobic.004G067100
Sobic.004G067400
Sobic.004G068100
Sobic.004G068400
Sobic.004G069400
Sobic.004G069500
Sobic.004G070100
Sobic.004G071000
Sobic.004G071700
Sobic.004G073800
Sobic.004G077000
Sobic.004G077300
Sobic.004G077900
Sobic.004G078700
Sobic.004G078900
Sobic.004G080100
Sobic.004G081100
Sobic.004G082000
Sobic.004G082050
Sobic.004G083200
Sobic.004G083700
Sobic.004G084400
Sobic.004G085100
Sobic.004G085200
Sobic.004G085700
Sobic.004G086200
Sobic.004G087500
Sobic.004G088200
Sobic.004G088450
Sobic.004G089000
Sobic.004G091200
Sobic.004G092500
Sobic.004G096900
Sobic.004G097400
Sobic.004G098000
Sobic.004G099500
Sobic.004G099900
Sobic.004G102000
Sobic.004G106400
Sobic.004G109000
Sobic.004G111000
Sobic.004G113600
Sobic.004G113800
Sobic.004G113900
Sobic.004G116000
Sobic.004G116600
Sobic.004G117200
Sobic.004G117800
Sobic.004G118700
Sobic.004G122900
Sobic.004G123000
Sobic.004G125800
Sobic.004G125900
Sobic.004G127400
Sobic.004G128000
Sobic.004G128200
Sobic.004G128900
Sobic.004G129300
Sobic.004G130800
Sobic.004G131040
Sobic.004G138800
Sobic.004G140300
Sobic.004G140600
Sobic.004G141400
Sobic.004G143700
Sobic.004G145000
Sobic.004G146500
Sobic.004G146800
Sobic.004G151600
Sobic.004G152900
Sobic.004G153300
Sobic.004G153400
Sobic.004G154900
Sobic.004G155700
Sobic.004G155800
Sobic.004G155900
Sobic.004G157000
Sobic.004G157300
Sobic.004G157700
Sobic.004G158200
Sobic.004G158700
Sobic.004G160800
Sobic.004G162000
Sobic.004G162900
Sobic.004G163600
Sobic.004G163700
Sobic.004G165700
Sobic.004G165900
Sobic.004G167100
Sobic.004G168700
Sobic.004G169000
Sobic.004G170700
Sobic.004G171200
Sobic.004G172600
Sobic.004G172700
Sobic.004G173100
Sobic.004G173500
Sobic.004G175200
Sobic.004G175300
Sobic.004G175700
Sobic.004G176400
Sobic.004G177300
Sobic.004G177400
Sobic.004G177500
Sobic.004G178200
Sobic.004G178500
Sobic.004G179400
Sobic.004G179700
Sobic.004G180900
Sobic.004G181900
Sobic.004G183200
Sobic.004G184000
Sobic.004G184400
Sobic.004G184500
Sobic.004G185500
Sobic.004G185800
Sobic.004G186000
Sobic.004G186900
Sobic.004G187900
Sobic.004G188400
Sobic.004G189600
Sobic.004G190500
Sobic.004G190600
Sobic.004G191200
Sobic.004G193100
Sobic.004G193700
Sobic.004G194900
Sobic.004G197200
Sobic.004G198500
Sobic.004G199300
Sobic.004G199900
Sobic.004G200100
Sobic.004G200400
Sobic.004G201700
Sobic.004G202100
Sobic.004G203100
Sobic.004G204900
Sobic.004G206700
Sobic.004G208000
Sobic.004G208400
Sobic.004G208900
Sobic.004G209100
Sobic.004G209900
Sobic.004G210800
Sobic.004G211100
Sobic.004G211400
Sobic.004G211833
Sobic.004G212100
Sobic.004G212700
Sobic.004G213000
Sobic.004G213600
Sobic.004G214000
Sobic.004G214500
Sobic.004G215500
Sobic.004G217450
Sobic.004G217800
Sobic.004G218300
Sobic.004G218500
Sobic.004G219000
Sobic.004G219600
Sobic.004G220300
Sobic.004G220400
Sobic.004G220500
Sobic.004G222800
Sobic.004G223000
Sobic.004G223900
Sobic.004G224100
Sobic.004G224800
Sobic.004G225000
Sobic.004G225700
Sobic.004G226800
Sobic.004G227200
Sobic.004G227500
Sobic.004G228100
Sobic.004G231400
Sobic.004G231800
Sobic.004G232000
Sobic.004G232800
Sobic.004G234200
Sobic.004G234300
Sobic.004G235200
Sobic.004G235600
Sobic.004G236300
Sobic.004G237200
Sobic.004G237800
Sobic.004G241900
Sobic.004G242100
Sobic.004G242700
Sobic.004G244000
Sobic.004G244500
Sobic.004G246500
Sobic.004G247000
Sobic.004G247600
Sobic.004G249500
Sobic.004G250300
Sobic.004G250400
Sobic.004G250500
Sobic.004G250900
Sobic.004G251200
Sobic.004G252400
Sobic.004G253300
Sobic.004G255400
Sobic.004G255600
Sobic.004G255700
Sobic.004G255800
Sobic.004G256200
Sobic.004G256700
Sobic.004G257400
Sobic.004G259000
Sobic.004G259600
Sobic.004G260400
Sobic.004G261300
Sobic.004G261600
Sobic.004G261800
Sobic.004G262300
Sobic.004G263400
Sobic.004G263500
Sobic.004G264700
Sobic.004G265000
Sobic.004G265500
Sobic.004G266000
Sobic.004G267400
Sobic.004G267700
Sobic.004G267800
Sobic.004G268200
Sobic.004G268600
Sobic.004G269100
Sobic.004G269700
Sobic.004G269800
Sobic.004G271400
Sobic.004G271700
Sobic.004G272400
Sobic.004G274600
Sobic.004G274700
Sobic.004G275000
Sobic.004G276500
Sobic.004G277200
Sobic.004G278500
Sobic.004G279100
Sobic.004G279300
Sobic.004G281900
Sobic.004G282100
Sobic.004G283600
Sobic.004G285400
Sobic.004G285900
Sobic.004G288100
Sobic.004G288600
Sobic.004G288700
Sobic.004G290000
Sobic.004G290100
[truncated: 1,401 more rows]

## Sheet: TableS3.genesetD1
Sobic.001G005900
Sobic.001G007400
Sobic.001G010900
Sobic.001G017100
Sobic.001G023400
Sobic.001G025400
Sobic.001G031400
Sobic.001G033200
Sobic.001G035500
Sobic.001G038700
Sobic.001G038900
Sobic.001G047600
Sobic.001G049400
Sobic.001G053800
Sobic.001G059100
Sobic.001G064600
Sobic.001G064900
Sobic.001G071600
Sobic.001G078100
Sobic.001G082200
Sobic.001G082300
Sobic.001G082500
Sobic.001G085500
Sobic.001G088200
Sobic.001G098600
Sobic.001G106700
Sobic.001G110300
Sobic.001G111366
Sobic.001G115500
Sobic.001G117800
Sobic.001G120100
Sobic.001G122500
Sobic.001G123500
Sobic.001G125300
Sobic.001G128400
Sobic.001G129900
Sobic.001G132000
Sobic.001G141600
Sobic.001G148900
Sobic.001G153400
Sobic.001G154200
Sobic.001G155100
Sobic.001G159800
Sobic.001G172800
Sobic.001G174900
Sobic.001G175300
Sobic.001G179000
Sobic.001G179800
Sobic.001G191000
Sobic.001G193200
Sobic.001G196600
Sobic.001G199100
Sobic.001G201100
Sobic.001G213300
Sobic.001G216200
Sobic.001G226100
Sobic.001G226500
Sobic.001G226600
Sobic.001G233532
Sobic.001G237300
Sobic.001G254300
Sobic.001G258100
Sobic.001G258300
Sobic.001G258500
Sobic.001G261400
Sobic.001G272900
Sobic.001G288800
Sobic.001G297500
Sobic.001G301700
Sobic.001G303200
Sobic.001G305600
Sobic.001G310200
Sobic.001G311800
Sobic.001G322700
Sobic.001G331600
Sobic.001G346300
Sobic.001G347901
Sobic.001G352300
Sobic.001G352500
Sobic.001G352600
Sobic.001G360900
Sobic.001G361800
Sobic.001G368400
Sobic.001G369401
Sobic.001G370500
Sobic.001G374900
Sobic.001G375100
Sobic.001G379500
Sobic.001G382700
Sobic.001G384700
Sobic.001G387600
Sobic.001G390500
Sobic.001G391900
Sobic.001G394600
Sobic.001G397600
Sobic.001G402701
Sobic.001G405100
Sobic.001G407900
Sobic.001G408100
Sobic.001G410000
Sobic.001G412500
Sobic.001G414800
Sobic.001G414900
Sobic.001G415500
Sobic.001G417200
Sobic.001G417900
Sobic.001G423700
Sobic.001G424700
Sobic.001G429800
Sobic.001G435201
Sobic.001G435300
Sobic.001G435500
Sobic.001G440200
Sobic.001G440900
Sobic.001G441100
Sobic.001G442000
Sobic.001G442100
Sobic.001G447600
Sobic.001G449600
Sobic.001G451100
Sobic.001G459700
Sobic.001G462100
Sobic.001G466900
Sobic.001G468000
Sobic.001G475500
Sobic.001G480800
Sobic.001G482300
Sobic.001G483300
Sobic.001G485600
Sobic.001G486100
Sobic.001G495000
Sobic.001G497300
Sobic.001G500000
Sobic.001G500200
Sobic.001G501100
Sobic.001G503500
Sobic.001G508200
Sobic.001G508800
Sobic.001G508900
Sobic.001G512900
Sobic.001G513600
Sobic.001G514100
Sobic.001G514200
Sobic.001G514300
Sobic.001G514400
Sobic.001G515500
Sobic.001G535400
Sobic.001G537200
Sobic.001G537800
Sobic.001G540100
Sobic.001G541100
Sobic.001G543800
Sobic.002G005000
Sobic.002G008500
Sobic.002G010000
Sobic.002G029100
Sobic.002G030200
Sobic.002G033900
Sobic.002G043500
Sobic.002G047600
Sobic.002G049400
Sobic.002G073800
Sobic.002G077200
Sobic.002G079700
Sobic.002G082000
Sobic.002G082350
Sobic.002G082400
Sobic.002G111600
Sobic.002G113900
Sobic.002G119400
Sobic.002G129000
Sobic.002G133800
Sobic.002G141300
Sobic.002G142600
Sobic.002G154600
Sobic.002G159300
Sobic.002G161700
Sobic.002G173100
Sobic.002G179100
Sobic.002G179300
Sobic.002G181300
Sobic.002G184800
Sobic.002G189300
Sobic.002G199100
Sobic.002G200600
Sobic.002G211800
Sobic.002G216000
Sobic.002G217200
Sobic.002G222300
Sobic.002G223000
Sobic.002G224700
Sobic.002G224800
Sobic.002G224900
Sobic.002G227700
Sobic.002G227800
Sobic.002G227900
Sobic.002G228000
Sobic.002G228200
Sobic.002G228400
Sobic.002G228500
Sobic.002G228600
Sobic.002G228900
Sobic.002G231300
Sobic.002G237000
Sobic.002G241500
Sobic.002G242300
Sobic.002G248100
Sobic.002G248700
Sobic.002G249500
Sobic.002G250550
Sobic.002G252000
Sobic.002G254200
Sobic.002G255700
Sobic.002G258100
Sobic.002G262600
Sobic.002G264300
Sobic.002G265400
Sobic.002G265500
Sobic.002G268100
Sobic.002G270000
Sobic.002G278600
Sobic.002G279000
Sobic.002G281500
Sobic.002G283500
Sobic.002G286700
Sobic.002G286900
Sobic.002G296600
Sobic.002G299500
Sobic.002G301300
Sobic.002G304900
Sobic.002G306600
Sobic.002G308700
Sobic.002G309500
Sobic.002G314300
Sobic.002G331100
Sobic.002G336000
Sobic.002G339600
Sobic.002G341800
Sobic.002G346200
Sobic.002G347700
Sobic.002G351300
Sobic.002G358400
Sobic.002G359400
Sobic.002G361900
Sobic.002G366800
Sobic.002G370000
Sobic.002G370900
Sobic.002G372400
Sobic.002G373001
Sobic.002G376100
Sobic.002G380500
Sobic.002G380700
Sobic.002G394500
Sobic.002G401500
Sobic.002G404200
Sobic.002G404400
Sobic.002G406500
Sobic.002G412600
Sobic.002G413000
Sobic.002G417000
Sobic.002G419200
Sobic.002G420300
Sobic.002G422300
Sobic.002G424200
Sobic.002G426700
Sobic.002G428400
Sobic.002G430500
Sobic.003G002400
Sobic.003G008500
Sobic.003G014500
Sobic.003G016400
Sobic.003G018900
Sobic.003G020600
Sobic.003G024900
Sobic.003G030700
Sobic.003G036900
Sobic.003G038400
Sobic.003G038500
Sobic.003G041900
Sobic.003G049300
Sobic.003G049600
Sobic.003G063300
Sobic.003G071600
Sobic.003G072300
Sobic.003G074900
Sobic.003G078200
Sobic.003G083300
Sobic.003G092700
Sobic.003G096000
Sobic.003G104700
Sobic.003G105101
Sobic.003G115800
Sobic.003G117500
Sobic.003G124300
Sobic.003G126800
Sobic.003G131100
Sobic.003G135600
Sobic.003G138900
Sobic.003G144600
Sobic.003G144900
Sobic.003G148700
Sobic.003G152900
Sobic.003G154100
Sobic.003G155400
Sobic.003G160700
Sobic.003G163200
Sobic.003G183000
Sobic.003G186000
Sobic.003G193700
Sobic.003G196600
Sobic.003G202200
Sobic.003G206600
Sobic.003G209800
Sobic.003G210100
Sobic.003G210900
Sobic.003G213900
Sobic.003G216500
Sobic.003G218900
Sobic.003G219100
Sobic.003G224100
Sobic.003G232900
Sobic.003G234200
Sobic.003G234400
Sobic.003G238500
Sobic.003G238600
Sobic.003G238700
Sobic.003G238800
Sobic.003G238900
Sobic.003G239300
Sobic.003G239700
Sobic.003G243600
Sobic.003G244700
Sobic.003G246200
Sobic.003G247900
Sobic.003G262500
Sobic.003G265200
Sobic.003G271500
Sobic.003G272300
Sobic.003G273700
Sobic.003G275800
Sobic.003G279800
Sobic.003G280400
Sobic.003G291800
Sobic.003G297500
Sobic.003G297900
Sobic.003G322400
Sobic.003G325100
Sobic.003G325300
Sobic.003G325500
Sobic.003G325700
Sobic.003G328100
Sobic.003G328300
Sobic.003G328400
Sobic.003G328600
Sobic.003G335400
Sobic.003G336900
Sobic.003G338000
Sobic.003G339200
Sobic.003G339800
Sobic.003G341400
Sobic.003G346600
Sobic.003G348200
Sobic.003G357100
Sobic.003G359900
Sobic.003G360900
Sobic.003G362300
Sobic.003G365800
Sobic.003G368500
Sobic.003G369500
Sobic.003G370100
Sobic.003G373100
Sobic.003G376400
Sobic.003G379600
Sobic.003G385000
Sobic.003G388100
Sobic.003G389900
Sobic.003G406900
Sobic.003G408100
Sobic.003G411900
Sobic.003G415400
Sobic.003G415500
Sobic.003G420900
Sobic.003G426700
Sobic.003G427200
Sobic.003G431800
Sobic.003G433750
Sobic.003G440400
Sobic.004G002350
Sobic.004G006200
Sobic.004G008400
Sobic.004G011700
Sobic.004G019700
Sobic.004G031900
Sobic.004G037700
Sobic.004G049500
Sobic.004G055100
Sobic.004G057400
Sobic.004G058200
Sobic.004G058500
Sobic.004G063100
Sobic.004G071000
Sobic.004G073100
Sobic.004G083300
Sobic.004G085700
Sobic.004G096700
Sobic.004G101900
Sobic.004G103901
Sobic.004G104700
Sobic.004G106200
Sobic.004G111000
Sobic.004G113800
Sobic.004G115600
Sobic.004G116600
Sobic.004G122600
Sobic.004G142800
Sobic.004G155400
Sobic.004G158100
Sobic.004G162000
Sobic.004G172700
Sobic.004G173500
Sobic.004G176700
Sobic.004G177400
Sobic.004G181600
Sobic.004G185500
Sobic.004G186500
Sobic.004G186900
Sobic.004G198400
Sobic.004G202000
Sobic.004G205100
Sobic.004G209900
Sobic.004G213000
Sobic.004G213100
Sobic.004G214500
Sobic.004G227500
Sobic.004G229100
Sobic.004G232600
Sobic.004G240700
Sobic.004G242100
Sobic.004G244500
Sobic.004G245100
Sobic.004G247200
Sobic.004G253000
Sobic.004G253900
Sobic.004G254300
Sobic.004G255600
Sobic.004G256500
Sobic.004G260300
Sobic.004G261500
Sobic.004G264300
Sobic.004G269200
Sobic.004G271400
Sobic.004G272200
Sobic.004G275000
Sobic.004G275700
Sobic.004G279200
Sobic.004G282700
Sobic.004G284100
Sobic.004G287300
Sobic.004G288700
Sobic.004G296700
Sobic.004G297300
Sobic.004G301900
Sobic.004G303200
Sobic.004G303300
Sobic.004G305600
Sobic.004G310900
Sobic.004G321900
Sobic.004G322200
Sobic.004G326600
Sobic.004G340400
Sobic.004G342400
Sobic.004G346500
Sobic.004G349400
Sobic.004G349550
Sobic.004G349800
Sobic.004G351200
Sobic.004G357200
Sobic.004G358500
Sobic.005G004500
Sobic.005G012000
Sobic.005G018050
Sobic.005G033801
Sobic.005G045200
Sobic.005G050500
Sobic.005G050600
Sobic.005G055000
Sobic.005G056000
Sobic.005G058800
Sobic.005G065300
Sobic.005G084100
Sobic.005G089000
Sobic.005G089200
Sobic.005G105500
Sobic.005G119900
Sobic.005G129201
Sobic.005G132000
Sobic.005G146300
Sobic.005G159600
Sobic.005G183200
Sobic.005G187500
Sobic.005G195800
Sobic.005G196900
Sobic.005G204300
Sobic.005G207500
Sobic.005G216300
Sobic.006G021100
Sobic.006G024000
Sobic.006G041000
Sobic.006G049900
Sobic.006G073500
Sobic.006G073700
Sobic.006G080000
Sobic.006G083000
Sobic.006G087700
Sobic.006G089400
Sobic.006G096700
Sobic.006G099800
Sobic.006G102900
Sobic.006G117000
Sobic.006G126500
Sobic.006G131600
Sobic.006G131900
Sobic.006G137600
Sobic.006G139300
Sobic.006G143300
Sobic.006G147000
Sobic.006G153500
Sobic.006G156300
Sobic.006G159300
Sobic.006G159600
Sobic.006G164800
Sobic.006G167400
Sobic.006G167600
Sobic.006G168400
Sobic.006G169000
Sobic.006G176600
Sobic.006G176700
Sobic.006G179700
Sobic.006G183000
Sobic.006G183500
Sobic.006G183600
Sobic.006G192200
Sobic.006G199200
Sobic.006G200901
Sobic.006G201500
Sobic.006G202500
Sobic.006G202600
Sobic.006G203000
Sobic.006G204900
Sobic.006G213100
Sobic.006G214300
Sobic.006G217700
Sobic.006G220000
Sobic.006G231500
Sobic.006G233500
Sobic.006G237200
Sobic.006G237400
Sobic.006G239800
Sobic.006G244800
Sobic.006G251701
Sobic.006G253200
Sobic.006G254700
Sobic.006G255000
Sobic.006G257600
Sobic.006G259900
Sobic.006G261800
Sobic.006G266800
Sobic.006G267200
Sobic.006G267800
Sobic.006G273600
Sobic.006G276300
Sobic.006G279100
Sobic.006G280300
Sobic.006G281000
Sobic.007G007000
Sobic.007G009400
Sobic.007G009700
Sobic.007G023400
Sobic.007G025400
Sobic.007G035600
Sobic.007G043400
Sobic.007G045700
Sobic.007G051800
Sobic.007G053700
Sobic.007G061100
Sobic.007G061400
Sobic.007G065400
Sobic.007G069600
Sobic.007G075500
Sobic.007G117400
Sobic.007G122200
Sobic.007G128000
Sobic.007G131000
Sobic.007G138700
Sobic.007G139700
Sobic.007G140200
Sobic.007G145000
Sobic.007G150200
Sobic.007G153700
Sobic.007G156200
Sobic.007G156600
Sobic.007G157800
Sobic.007G160600
Sobic.007G161200
Sobic.007G165500
Sobic.007G168500
Sobic.007G169100
Sobic.007G171000
Sobic.007G172300
Sobic.007G176000
Sobic.007G177000
Sobic.007G177200
Sobic.007G180100
Sobic.007G180900
Sobic.007G186100
Sobic.007G192100
Sobic.007G196300
Sobic.007G196400
Sobic.007G200100
Sobic.007G208600
Sobic.007G209400
Sobic.007G217200
Sobic.007G219500
Sobic.007G222600
Sobic.008G022200
Sobic.008G024200
Sobic.008G032000
Sobic.008G034300
Sobic.008G037700
Sobic.008G039800
Sobic.008G051300
Sobic.008G051800
Sobic.008G057800
Sobic.008G079200
Sobic.008G080500
Sobic.008G088200
Sobic.008G093700
Sobic.008G094700
Sobic.008G096000
Sobic.008G100700
Sobic.008G103900
Sobic.008G119400
Sobic.008G125900
Sobic.008G129000
Sobic.008G129300
Sobic.008G135800
Sobic.008G144000
Sobic.008G145800
Sobic.008G148500
Sobic.008G156400
Sobic.008G160400
Sobic.008G169200
Sobic.008G174900
Sobic.008G175800
Sobic.008G178800
Sobic.008G186300
Sobic.008G186600
Sobic.009G003500
Sobic.009G006700
Sobic.009G018000
Sobic.009G027000
Sobic.009G030100
Sobic.009G040900
Sobic.009G045900
Sobic.009G046800
Sobic.009G053700
Sobic.009G054600
Sobic.009G055900
Sobic.009G057500
Sobic.009G062000
Sobic.009G063400
Sobic.009G065400
Sobic.009G066500
Sobic.009G068500
Sobic.009G069200
Sobic.009G080200
Sobic.009G083200
Sobic.009G100900
Sobic.009G101300
Sobic.009G103000
Sobic.009G105300
Sobic.009G108600
Sobic.009G115300
Sobic.009G118600
Sobic.009G121100
Sobic.009G122900
Sobic.009G129800
Sobic.009G130000
Sobic.009G133700
Sobic.009G137200
Sobic.009G138200
Sobic.009G147800
Sobic.009G148000
Sobic.009G149500
Sobic.009G149900
Sobic.009G152000
Sobic.009G154100
Sobic.009G155800
Sobic.009G159000
Sobic.009G162200
Sobic.009G165500
Sobic.009G166500
Sobic.009G171200
Sobic.009G177700
Sobic.009G180200
Sobic.009G181600
Sobic.009G183800
Sobic.009G187300
Sobic.009G190300
Sobic.009G190600
Sobic.009G203500
Sobic.009G207100
Sobic.009G210500
Sobic.009G213500
Sobic.009G214000
Sobic.009G214600
Sobic.009G216050
Sobic.009G221400
Sobic.009G223300
Sobic.009G229600
Sobic.009G231100
Sobic.009G234400
Sobic.009G236800
Sobic.009G240700
Sobic.009G249900
Sobic.009G253400
Sobic.009G254500
Sobic.009G254900
Sobic.009G255800
Sobic.009G256200
Sobic.009G258500
Sobic.010G005300
Sobic.010G016300
Sobic.010G016900
Sobic.010G018900
Sobic.010G028700
Sobic.010G038800
Sobic.010G052200
Sobic.010G055600
Sobic.010G060000
Sobic.010G064500
Sobic.010G071200
Sobic.010G074600
Sobic.010G080200
Sobic.010G083100
Sobic.010G094800
Sobic.010G101800
Sobic.010G102000
Sobic.010G102700
Sobic.010G106200
Sobic.010G118900
Sobic.010G121500
Sobic.010G132500
Sobic.010G139000
Sobic.010G147100
Sobic.010G149500
Sobic.010G155800
Sobic.010G161300
Sobic.010G162400
Sobic.010G162700
Sobic.010G162800
Sobic.010G163150
Sobic.010G165100
Sobic.010G169000
Sobic.010G178300
Sobic.010G182100
Sobic.010G183500
Sobic.010G186200
Sobic.010G199900
Sobic.010G213200
Sobic.010G214100
Sobic.010G214600
Sobic.010G220100
Sobic.010G220900
Sobic.010G238800
Sobic.010G248200
Sobic.010G253400
Sobic.010G257600
Sobic.010G261300
Sobic.010G262000
Sobic.010G266200
Sobic.010G267400
Sobic.010G267600
Sobic.010G272800
Sobic.010G275100
Sobic.010G278400
Sobic.K009600

## Sheet: TableS3.genesetD2
Sobic.001G005900
Sobic.001G007400
Sobic.001G010900
Sobic.001G017100
Sobic.001G023400
Sobic.001G025400
Sobic.001G031400
Sobic.001G035500
Sobic.001G038700
Sobic.001G038900
Sobic.001G047600
Sobic.001G049400
Sobic.001G053800
Sobic.001G059100
Sobic.001G064600
Sobic.001G064900
Sobic.001G071600
Sobic.001G078100
Sobic.001G082200
Sobic.001G082300
Sobic.001G082500
Sobic.001G085500
Sobic.001G088200
Sobic.001G098600
Sobic.001G106700
Sobic.001G110300
Sobic.001G111366
Sobic.001G115500
Sobic.001G117800
Sobic.001G120100
Sobic.001G122500
Sobic.001G125300
Sobic.001G128400
Sobic.001G129900
Sobic.001G132000
Sobic.001G141600
Sobic.001G148900
Sobic.001G153400
Sobic.001G154200
Sobic.001G155100
Sobic.001G159800
Sobic.001G172800
Sobic.001G174900
Sobic.001G175300
Sobic.001G179000
Sobic.001G191000
Sobic.001G193200
Sobic.001G199100
Sobic.001G201100
Sobic.001G213300
Sobic.001G216200
Sobic.001G226100
Sobic.001G226500
Sobic.001G233532
Sobic.001G237300
Sobic.001G254300
Sobic.001G258100
Sobic.001G258300
Sobic.001G258500
Sobic.001G261400
Sobic.001G272900
Sobic.001G288800
Sobic.001G297500
Sobic.001G301700
Sobic.001G303200
Sobic.001G305600
Sobic.001G310200
Sobic.001G311800
Sobic.001G322700
Sobic.001G331600
Sobic.001G347901
Sobic.001G352300
Sobic.001G352500
Sobic.001G352600
Sobic.001G361800
Sobic.001G368400
Sobic.001G369401
Sobic.001G370500
Sobic.001G374900
Sobic.001G375100
Sobic.001G379500
Sobic.001G382700
Sobic.001G384700
Sobic.001G387600
Sobic.001G390500
Sobic.001G391900
Sobic.001G394600
Sobic.001G397600
Sobic.001G402701
Sobic.001G405100
Sobic.001G407900
Sobic.001G408100
Sobic.001G410000
Sobic.001G412500
Sobic.001G414800
Sobic.001G414900
Sobic.001G415500
Sobic.001G417200
Sobic.001G417900
Sobic.001G423700
Sobic.001G424700
Sobic.001G429800
Sobic.001G435201
Sobic.001G435300
Sobic.001G435500
Sobic.001G440200
Sobic.001G441100
Sobic.001G442000
Sobic.001G442100
Sobic.001G447600
Sobic.001G449600
Sobic.001G451100
Sobic.001G459700
Sobic.001G462100
Sobic.001G466900
Sobic.001G468000
Sobic.001G475500
Sobic.001G480800
Sobic.001G482300
Sobic.001G483300
Sobic.001G485600
Sobic.001G486100
Sobic.001G495000
Sobic.001G497300
Sobic.001G500000
Sobic.001G500200
Sobic.001G501100
Sobic.001G503500
Sobic.001G508200
Sobic.001G508900
Sobic.001G512900
Sobic.001G513600
Sobic.001G514100
Sobic.001G514200
Sobic.001G514300
Sobic.001G514400
Sobic.001G515500
Sobic.001G535400
Sobic.001G537200
Sobic.001G540100
Sobic.001G541100
Sobic.001G543800
Sobic.002G005000
Sobic.002G008500
Sobic.002G010000
Sobic.002G029100
Sobic.002G030200
Sobic.002G033900
Sobic.002G043500
Sobic.002G047600
Sobic.002G049400
Sobic.002G073800
Sobic.002G077200
Sobic.002G082000
Sobic.002G082350
Sobic.002G082400
Sobic.002G111600
Sobic.002G113900
Sobic.002G129000
Sobic.002G133800
Sobic.002G141300
Sobic.002G142600
Sobic.002G154600
Sobic.002G159300
Sobic.002G161700
Sobic.002G173100
Sobic.002G179100
Sobic.002G179300
Sobic.002G181300
Sobic.002G184800
Sobic.002G189300
Sobic.002G199100
Sobic.002G200600
Sobic.002G211800
Sobic.002G216000
Sobic.002G217200
Sobic.002G223000
Sobic.002G224700
Sobic.002G224800
Sobic.002G224900
Sobic.002G227700
Sobic.002G227800
Sobic.002G227900
Sobic.002G228000
Sobic.002G228200
Sobic.002G228400
Sobic.002G228500
Sobic.002G228600
Sobic.002G228900
Sobic.002G231300
Sobic.002G237000
Sobic.002G241500
Sobic.002G242300
Sobic.002G248100
Sobic.002G248700
Sobic.002G249500
Sobic.002G250550
Sobic.002G252000
Sobic.002G254200
Sobic.002G255700
Sobic.002G258100
Sobic.002G264300
Sobic.002G265400
Sobic.002G265500
Sobic.002G268100
Sobic.002G270000
Sobic.002G278600
Sobic.002G279000
Sobic.002G281500
Sobic.002G283500
Sobic.002G286700
Sobic.002G296600
Sobic.002G304900
Sobic.002G308700
Sobic.002G309500
Sobic.002G314300
Sobic.002G331100
Sobic.002G336000
Sobic.002G339600
Sobic.002G341800
Sobic.002G346200
Sobic.002G347700
Sobic.002G351300
Sobic.002G359400
Sobic.002G361900
Sobic.002G370000
Sobic.002G370900
Sobic.002G373001
Sobic.002G376100
Sobic.002G380500
Sobic.002G380700
Sobic.002G394500
Sobic.002G401500
Sobic.002G404200
Sobic.002G404400
Sobic.002G406500
Sobic.002G412600
Sobic.002G413000
Sobic.002G417000
Sobic.002G419200
Sobic.002G420300
Sobic.002G422300
Sobic.002G424200
Sobic.002G426700
Sobic.002G428400
Sobic.002G430500
Sobic.003G002400
Sobic.003G008500
Sobic.003G014500
Sobic.003G016400
Sobic.003G018900
Sobic.003G020600
Sobic.003G024900
Sobic.003G030700
Sobic.003G036900
Sobic.003G038400
Sobic.003G038500
Sobic.003G041900
Sobic.003G049300
Sobic.003G049600
Sobic.003G063300
Sobic.003G071600
Sobic.003G072300
Sobic.003G074900
Sobic.003G078200
Sobic.003G083300
Sobic.003G092700
Sobic.003G096000
Sobic.003G104700
Sobic.003G105101
Sobic.003G115800
Sobic.003G117500
Sobic.003G124300
Sobic.003G126800
Sobic.003G131100
Sobic.003G135600
Sobic.003G138900
Sobic.003G144600
Sobic.003G144900
Sobic.003G148700
Sobic.003G152900
Sobic.003G154100
Sobic.003G155400
Sobic.003G160700
Sobic.003G163200
Sobic.003G183000
Sobic.003G186000
Sobic.003G193700
Sobic.003G196600
Sobic.003G202200
Sobic.003G206600
Sobic.003G209800
Sobic.003G210100
Sobic.003G210900
Sobic.003G213900
Sobic.003G216500
Sobic.003G218900
Sobic.003G224100
Sobic.003G232900
Sobic.003G234200
Sobic.003G234400
Sobic.003G238500
Sobic.003G238600
Sobic.003G238700
Sobic.003G238800
Sobic.003G238900
Sobic.003G239300
Sobic.003G239700
Sobic.003G243600
Sobic.003G244700
Sobic.003G246200
Sobic.003G262500
Sobic.003G265200
Sobic.003G271500
Sobic.003G272300
Sobic.003G273700
Sobic.003G275800
Sobic.003G279800
Sobic.003G280400
Sobic.003G291800
Sobic.003G297500
Sobic.003G297900
Sobic.003G322400
Sobic.003G325100
Sobic.003G325300
Sobic.003G325500
Sobic.003G325700
Sobic.003G328100
Sobic.003G328300
Sobic.003G328400
Sobic.003G328600
Sobic.003G335400
Sobic.003G336900
Sobic.003G338000
Sobic.003G339200
Sobic.003G339800
Sobic.003G341400
Sobic.003G346600
Sobic.003G348200
Sobic.003G357100
Sobic.003G360900
Sobic.003G362300
Sobic.003G365800
Sobic.003G368500
Sobic.003G369500
Sobic.003G370100
Sobic.003G373100
Sobic.003G376400
Sobic.003G379600
Sobic.003G385000
Sobic.003G388100
Sobic.003G406900
Sobic.003G408100
Sobic.003G411900
Sobic.003G415400
Sobic.003G415500
Sobic.003G420900
Sobic.003G426700
Sobic.003G427200
Sobic.003G431800
Sobic.003G433750
Sobic.003G440400
Sobic.004G006200
Sobic.004G008400
Sobic.004G011700
Sobic.004G031900
Sobic.004G049500
Sobic.004G058200
Sobic.004G058500
Sobic.004G063100
Sobic.004G071000
Sobic.004G073100
Sobic.004G083300
Sobic.004G085700
Sobic.004G096700
Sobic.004G103901
Sobic.004G104700
Sobic.004G106200
Sobic.004G111000
Sobic.004G113800
Sobic.004G115600
Sobic.004G116600
Sobic.004G122600
Sobic.004G142800
Sobic.004G155400
Sobic.004G158100
Sobic.004G162000
Sobic.004G172700
Sobic.004G173500
Sobic.004G176700
Sobic.004G177400
Sobic.004G181600
Sobic.004G185500
Sobic.004G186500
Sobic.004G186900
Sobic.004G198400
Sobic.004G202000
Sobic.004G205100
Sobic.004G209900
Sobic.004G213000
Sobic.004G213100
Sobic.004G214500
Sobic.004G227500
Sobic.004G229100
Sobic.004G232600
Sobic.004G240700
Sobic.004G242100
Sobic.004G244500
Sobic.004G245100
Sobic.004G247200
Sobic.004G253000
Sobic.004G253900
Sobic.004G254300
Sobic.004G255600
Sobic.004G256500
Sobic.004G260300
Sobic.004G261500
Sobic.004G264300
Sobic.004G269200
Sobic.004G271400
Sobic.004G272200
Sobic.004G275000
Sobic.004G275700
Sobic.004G279200
Sobic.004G282700
Sobic.004G284100
Sobic.004G287300
Sobic.004G288700
Sobic.004G296700
Sobic.004G297300
Sobic.004G301900
Sobic.004G303200
Sobic.004G303300
Sobic.004G305600
Sobic.004G310900
Sobic.004G321900
Sobic.004G322200
Sobic.004G326600
Sobic.004G340400
Sobic.004G342400
Sobic.004G346500
Sobic.004G349550
Sobic.004G349800
Sobic.004G351200
Sobic.004G357200
Sobic.004G358500
Sobic.005G004500
Sobic.005G012000
Sobic.005G018050
Sobic.005G033801
Sobic.005G045200
Sobic.005G050500
Sobic.005G050600
Sobic.005G055000
Sobic.005G056000
Sobic.005G058800
Sobic.005G065300
Sobic.005G089000
Sobic.005G089200
Sobic.005G105500
Sobic.005G119900
Sobic.005G132000
Sobic.005G146300
Sobic.005G159600
Sobic.005G183200
Sobic.005G187500
Sobic.005G195800
Sobic.005G196900
Sobic.005G204300
Sobic.005G207500
Sobic.005G216300
Sobic.006G024000
Sobic.006G041000
Sobic.006G049900
Sobic.006G073500
Sobic.006G073700
Sobic.006G080000
Sobic.006G083000
Sobic.006G087700
Sobic.006G089400
Sobic.006G096700
Sobic.006G099800
Sobic.006G102900
Sobic.006G117000
Sobic.006G126500
Sobic.006G131600
Sobic.006G131900
Sobic.006G137600
Sobic.006G139300
Sobic.006G143300
Sobic.006G153500
Sobic.006G156300
Sobic.006G159300
Sobic.006G159600
Sobic.006G164800
Sobic.006G167400
Sobic.006G167600
Sobic.006G168400
Sobic.006G169000
Sobic.006G176600
Sobic.006G176700
Sobic.006G179700
Sobic.006G183000
Sobic.006G183500
Sobic.006G183600
Sobic.006G192200
Sobic.006G199200
Sobic.006G200901
Sobic.006G201500
Sobic.006G202500
Sobic.006G202600
Sobic.006G203000
Sobic.006G204900
Sobic.006G213100
Sobic.006G217700
Sobic.006G220000
Sobic.006G231500
Sobic.006G233500
Sobic.006G237200
Sobic.006G237400
Sobic.006G239800
Sobic.006G244800
Sobic.006G251701
Sobic.006G253200
Sobic.006G254700
Sobic.006G255000
Sobic.006G257600
Sobic.006G259900
Sobic.006G261800
Sobic.006G266800
Sobic.006G267200
Sobic.006G267800
Sobic.006G273600
Sobic.006G276300
Sobic.006G279100
Sobic.006G280300
Sobic.006G281000
Sobic.007G007000
Sobic.007G009400
Sobic.007G009700
Sobic.007G023400
Sobic.007G025400
Sobic.007G035600
Sobic.007G043400
Sobic.007G045700
Sobic.007G051800
Sobic.007G053700
Sobic.007G061100
Sobic.007G061400
Sobic.007G069600
Sobic.007G075500
Sobic.007G117400
Sobic.007G122200
Sobic.007G128000
Sobic.007G131000
Sobic.007G138700
Sobic.007G139700
Sobic.007G140200
Sobic.007G145000
Sobic.007G150200
Sobic.007G156200
Sobic.007G156600
Sobic.007G157800
Sobic.007G160600
Sobic.007G161200
Sobic.007G165500
Sobic.007G168500
Sobic.007G169100
Sobic.007G171000
Sobic.007G172300
Sobic.007G176000
Sobic.007G177200
Sobic.007G180100
Sobic.007G180900
Sobic.007G192100
Sobic.007G196300
Sobic.007G196400
Sobic.007G200100
Sobic.007G208600
Sobic.007G209400
Sobic.007G217200
Sobic.007G219500
Sobic.007G222600
Sobic.008G022200
Sobic.008G024200
Sobic.008G032000
Sobic.008G034300
Sobic.008G037700
Sobic.008G039800
Sobic.008G051300
Sobic.008G051800
Sobic.008G057800
Sobic.008G079200
Sobic.008G080500
Sobic.008G088200
Sobic.008G093700
Sobic.008G094700
Sobic.008G096000
Sobic.008G100700
Sobic.008G119400
Sobic.008G125900
Sobic.008G129000
Sobic.008G129300
Sobic.008G135800
Sobic.008G144000
Sobic.008G145800
Sobic.008G148500
Sobic.008G156400
Sobic.008G160400
Sobic.008G169200
Sobic.008G174900
Sobic.008G175800
Sobic.008G178800
Sobic.008G186300
Sobic.008G186600
Sobic.009G003500
Sobic.009G006700
Sobic.009G018000
Sobic.009G027000
Sobic.009G030100
Sobic.009G040900
Sobic.009G045900
Sobic.009G046800
Sobic.009G053700
Sobic.009G054600
Sobic.009G055900
Sobic.009G057500
Sobic.009G063400
Sobic.009G065400
Sobic.009G066500
Sobic.009G068500
Sobic.009G069200
Sobic.009G080200
Sobic.009G083200
Sobic.009G100900
Sobic.009G101300
Sobic.009G103000
Sobic.009G105300
Sobic.009G108600
Sobic.009G115300
Sobic.009G121100
Sobic.009G122900
Sobic.009G129800
Sobic.009G130000
Sobic.009G133700
Sobic.009G137200
Sobic.009G147800
Sobic.009G148000
Sobic.009G149500
Sobic.009G149900
Sobic.009G152000
Sobic.009G154100
Sobic.009G155800
Sobic.009G159000
Sobic.009G162200
Sobic.009G165500
Sobic.009G166500
Sobic.009G171200
Sobic.009G177700
Sobic.009G180200
Sobic.009G181600
Sobic.009G183800
Sobic.009G187300
Sobic.009G190300
Sobic.009G190600
Sobic.009G203500
Sobic.009G207100
Sobic.009G210500
Sobic.009G213500
Sobic.009G214000
Sobic.009G214600
Sobic.009G216050
Sobic.009G221400
Sobic.009G223300
Sobic.009G229600
Sobic.009G231100
Sobic.009G236800
Sobic.009G240700
Sobic.009G249900
Sobic.009G253400
Sobic.009G254500
Sobic.009G254900
Sobic.009G256200
Sobic.009G258500
Sobic.010G005300
Sobic.010G016300
Sobic.010G016900
Sobic.010G018900
Sobic.010G028700
Sobic.010G038800
Sobic.010G052200
Sobic.010G055600
Sobic.010G060000
Sobic.010G071200
Sobic.010G074600
Sobic.010G080200
Sobic.010G083100
Sobic.010G094800
Sobic.010G101800
Sobic.010G102000
Sobic.010G102700
Sobic.010G106200
Sobic.010G118900
Sobic.010G121500
Sobic.010G132500
Sobic.010G139000
Sobic.010G147100
Sobic.010G149500
Sobic.010G155800
Sobic.010G161300
Sobic.010G162400
Sobic.010G162700
Sobic.010G162800
Sobic.010G163150
Sobic.010G165100
Sobic.010G178300
Sobic.010G182100
Sobic.010G183500
Sobic.010G186200
Sobic.010G199900
Sobic.010G213200
Sobic.010G214100
Sobic.010G214600
Sobic.010G220100
Sobic.010G220900
Sobic.010G238800
Sobic.010G248200
Sobic.010G257600
Sobic.010G261300
Sobic.010G262000
Sobic.010G266200
Sobic.010G267400
Sobic.010G267600
Sobic.010G275100
Sobic.K009600

## Sheet: TableS3.genesetD3
Sobic.001G006700
Sobic.001G022800
Sobic.001G033400
Sobic.001G039400
Sobic.001G057300
Sobic.001G085700
Sobic.001G109300
Sobic.001G111150
Sobic.001G129900
Sobic.001G142100
Sobic.001G143000
Sobic.001G148700
Sobic.001G148900
Sobic.001G156900
Sobic.001G171900
Sobic.001G174900
Sobic.001G197400
Sobic.001G202400
Sobic.001G208200
Sobic.001G237700
Sobic.001G275800
Sobic.001G276000
Sobic.001G276600
Sobic.001G276800
Sobic.001G282000
Sobic.001G282100
Sobic.001G284100
Sobic.001G342500
Sobic.001G358000
Sobic.001G374700
Sobic.001G393800
Sobic.001G418900
Sobic.001G421300
Sobic.001G422700
Sobic.001G424000
Sobic.001G432800
Sobic.001G435201
Sobic.001G443900
Sobic.001G444100
Sobic.001G479200
Sobic.001G484700
Sobic.001G500300
Sobic.001G529900
Sobic.002G007300
Sobic.002G054000
Sobic.002G056500
Sobic.002G103800
Sobic.002G123100
Sobic.002G145000
Sobic.002G206000
Sobic.002G226500
Sobic.002G262100
Sobic.002G265400
Sobic.002G265500
Sobic.002G303600
Sobic.002G329700
Sobic.002G329900
Sobic.002G330000
Sobic.002G333600
Sobic.002G367000
Sobic.002G370500
Sobic.002G387200
Sobic.002G388600
Sobic.002G400000
Sobic.003G006833
Sobic.003G007500
Sobic.003G015900
Sobic.003G032900
Sobic.003G043300
Sobic.003G050200
Sobic.003G059200
Sobic.003G070600
Sobic.003G091400
Sobic.003G117300
Sobic.003G150600
Sobic.003G155800
Sobic.003G184800
Sobic.003G202600
Sobic.003G213700
Sobic.003G226700
Sobic.003G260600
Sobic.003G304800
Sobic.003G305200
Sobic.003G308700
Sobic.003G317200
Sobic.003G319000
Sobic.003G332000
Sobic.003G333700
Sobic.003G345500
Sobic.003G346700
Sobic.003G357166
Sobic.003G360700
Sobic.003G374850
Sobic.003G391500
Sobic.003G396000
Sobic.003G401400
Sobic.004G041900
Sobic.004G067100
Sobic.004G088450
Sobic.004G102000
Sobic.004G117300
Sobic.004G127400
Sobic.004G162000
Sobic.004G162400
Sobic.004G177300
Sobic.004G187900
Sobic.004G188400
Sobic.004G214200
Sobic.004G220000
Sobic.004G246500
Sobic.004G246900
Sobic.004G272800
Sobic.004G276200
Sobic.004G288700
Sobic.004G296600
Sobic.004G304800
Sobic.004G307800
Sobic.004G315000
Sobic.004G318600
Sobic.004G319000
Sobic.004G331900
Sobic.004G351200
Sobic.004G353000
Sobic.005G012200
Sobic.005G033100
Sobic.005G047100
Sobic.005G145201
Sobic.005G158300
Sobic.005G168100
Sobic.006G019300
Sobic.006G024000
Sobic.006G050400
Sobic.006G065100
Sobic.006G076400
Sobic.006G101600
Sobic.006G103300
Sobic.006G108400
Sobic.006G176700
Sobic.006G195700
Sobic.006G207400
Sobic.006G207500
Sobic.006G212900
Sobic.006G244900
Sobic.006G251800
Sobic.006G261100
Sobic.006G272600
Sobic.007G017400
Sobic.007G084100
Sobic.007G084200
Sobic.007G108900
Sobic.007G134000
Sobic.007G145500
Sobic.007G150100
Sobic.007G156800
Sobic.007G186800
Sobic.007G225400
Sobic.007G227000
Sobic.008G010800
Sobic.008G150000
Sobic.008G178800
Sobic.009G005900
Sobic.009G011700
Sobic.009G028500
Sobic.009G051700
Sobic.009G065900
Sobic.009G124200
Sobic.009G135800
Sobic.009G139800
Sobic.009G146100
Sobic.009G157000
Sobic.009G158900
Sobic.009G162600
Sobic.009G173500
Sobic.009G188300
Sobic.009G224400
Sobic.009G257800
Sobic.010G029000
Sobic.010G071200
Sobic.010G078300
Sobic.010G088400
Sobic.010G103500
Sobic.010G115700
Sobic.010G132600
Sobic.010G155600
Sobic.010G168200
Sobic.010G178600
Sobic.010G207500
Sobic.010G220900
Sobic.010G278800

## Sheet: TableS3.genesetE
Sobic.001G011300
Sobic.001G011600
Sobic.001G038000
Sobic.001G044000
Sobic.001G071800
Sobic.001G073400
Sobic.001G091701
Sobic.001G093500
Sobic.001G102800
Sobic.001G145500
Sobic.001G147100
Sobic.001G155400
Sobic.001G161300
Sobic.001G169900
Sobic.001G177000
Sobic.001G179740
Sobic.001G183000
Sobic.001G188700
Sobic.001G192600
Sobic.001G316100
Sobic.001G321000
Sobic.001G325700
Sobic.001G329001
Sobic.001G334600
Sobic.001G344000
Sobic.001G352400
Sobic.001G390000
Sobic.001G394800
Sobic.001G422900
Sobic.001G439300
Sobic.001G450600
Sobic.001G474500
Sobic.001G491000
Sobic.001G493700
Sobic.001G495200
Sobic.001G527900
Sobic.001G533300
Sobic.001G537600
Sobic.002G051100
Sobic.002G064000
Sobic.002G064400
Sobic.002G075900
Sobic.002G105600
Sobic.002G119500
Sobic.002G125800
Sobic.002G179300
Sobic.002G193500
Sobic.002G206300
Sobic.002G209400
Sobic.002G220900
Sobic.002G252900
Sobic.002G259800
Sobic.002G264400
Sobic.002G274100
Sobic.002G299600
Sobic.002G299900
Sobic.002G346200
Sobic.002G351900
Sobic.002G356200
Sobic.002G374650
Sobic.002G409800
Sobic.003G031200
Sobic.003G049300
Sobic.003G050400
Sobic.003G056100
Sobic.003G111200
Sobic.003G137100
Sobic.003G155700
Sobic.003G184900
Sobic.003G230400
Sobic.003G271500
Sobic.003G284300
Sobic.003G306600
Sobic.003G321000
Sobic.003G325300
Sobic.003G341300
Sobic.003G356000
Sobic.003G375100
Sobic.004G009900
Sobic.004G017200
Sobic.004G034500
Sobic.004G037300
Sobic.004G053700
Sobic.004G055500
Sobic.004G066300
Sobic.004G085100
Sobic.004G085700
Sobic.004G113300
Sobic.004G145701
Sobic.004G157700
Sobic.004G222800
Sobic.004G252500
Sobic.004G266800
Sobic.004G268300
Sobic.004G272600
Sobic.004G307400
Sobic.004G308700
Sobic.004G322200
Sobic.004G323600
Sobic.004G337400
Sobic.004G354700
Sobic.005G036200
Sobic.005G055000
Sobic.005G104100
Sobic.005G132200
Sobic.005G167200
Sobic.006G002800
Sobic.006G054400
Sobic.006G055400
Sobic.006G056700
Sobic.006G082500
Sobic.006G103400
Sobic.006G109300
Sobic.006G110900
Sobic.006G151200
Sobic.006G197700
Sobic.006G206600
Sobic.006G207500
Sobic.006G235350
Sobic.006G263200
Sobic.006G265900
Sobic.006G271200
Sobic.007G001500
Sobic.007G084100
Sobic.007G161500
Sobic.007G166900
Sobic.007G171950
Sobic.007G201800
Sobic.007G208600
Sobic.007G213700
Sobic.007G227100
Sobic.008G016100
Sobic.008G032200
Sobic.008G040300
Sobic.008G051800
Sobic.008G066700
Sobic.008G088200
Sobic.008G102600
Sobic.008G131100
Sobic.008G142400
Sobic.008G173400
Sobic.009G006700
Sobic.009G010400
Sobic.009G027000
Sobic.009G038701
Sobic.009G063100
Sobic.009G130700
Sobic.009G137200
Sobic.009G160100
Sobic.009G171300
Sobic.009G179800
Sobic.009G183700
Sobic.009G207900
Sobic.009G216050
Sobic.009G224000
Sobic.009G229700
Sobic.009G244200
Sobic.010G012001
Sobic.010G044800
Sobic.010G069600
Sobic.010G082500
Sobic.010G100600
Sobic.010G116500
Sobic.010G153700
Sobic.010G183500
Sobic.010G184100
Sobic.010G236400
Sobic.010G241100
Sobic.010G253500
Sobic.010G264300
Sobic.010G270200

[truncated: 11 more sheets: TableS3.genesetF, TableS3.genesetG, TableS3.genesetH, TableS3.genesetI1, TableS3.genesetI2, TableS3.genesetJ1, TableS3.genesetJ2, TableS4, TableS5, TableS6, TableS7]
